# Supplementary material for: Understanding the Pathogenicity of Burkholderia contaminans, an Emerging Pathogen in Cystic Fibrosis
Source: PLoS One. 2016 Aug 11;11(8):e0160975. doi: 10.1371/journal.pone.0160975 (PMC4981469; doi:10.1371/journal.pone.0160975)
Supplement: S5 Table — Nucleotide sequence and reading frame of affected genes was assessed by comparison with homologues in B. contaminans MS14 genome. (XLSX) [file pone.0160975.s005.xlsx]

## Sheet: List1
Contig (FFH2055)	Position in Contig	Coverage (mapped Illumina reads for MF16_B)	Coverage (mapped Illumina reads for FFH2055)	Change	Variant Frequency (among mapped Illumina reads for MF16_B)	Variant Frequency (among mapped Illumina reads for FFH2055)	Gene ID (FFH2055)	CDS Codon Number	CDS Position	Protein ID (FFH2055)	Gene Product	Correction restores functional reading frame (as in B. contaminans MS14 homologue)
NZ_LASC01000001.1	43.858	137	43	(G)6 → (G)7	86.9%	86.0%	WR30_RS00150	19	58	none (pseudo)	tRNA modification GTPase TrmE	yes
NZ_LASC01000001.1	69.237	157	96	(G)4 → (G)5	96.2%	91.7%
NZ_LASC01000001.1	370.23	106	48	(G)5 → (G)6	92.5%	70.8%
NZ_LASC01000001.1	373.338	139	90	(G)3 → (G)4	95.7%	91.1%
NZ_LASC01000001.1	373.437	129	68	(C)4 → (C)5	95.3%	94.1%
NZ_LASC01000001.1	561.53	149	73	(C)3 → (C)4	94.0%	84.9%	WR30_RS02505	36	107	none (pseudo)	16S rRNA methyltransferase	yes
NZ_LASC01000001.1	563.62	136	16	(C)5 → (C)6	88.2%	93.8%
NZ_LASC01000001.1	697.692	148	54	(G)8 → (G)9	90.5%	85.2%
NZ_LASC01000001.1	1,169,848	124	65	(C)4 → (C)5	93.5%	86.2%
NZ_LASC01000001.1	1,451,682	138	69	(G)3 → (G)4	89.1%	94.2%
NZ_LASC01000001.1	1,451,707	138	63	(C)3 → (C)4	96.4%	98.4%
NZ_LASC01000001.1	1,451,716	139	64	(G)4 → (G)5	87.8%	79.7%
NZ_LASC01000001.1	1,451,721	144	65	(G)4 → (G)5	79.2%	73.8%
NZ_LASC01000001.1	1,660,330	113	29	(G)4 → (G)5	94.7%	79.3%
NZ_LASC01000001.1	1,697,275	113	n.a. (13 bp deletion)	(G)5 → (G)6	88.5%	n.a. (13 bp deletion)	WR30_RS07790	16	47	WP_046545109.1	chromate transporter	n.a.
NZ_LASC01000001.1	2,148,350	112	54	(G)4 → (G)5	89.3%	92.6%	WR30_RS09945	17	50	none (pseudo)	serine/threonine protein phosphatase	yes
NZ_LASC01000001.1	2,581,680	122	65	(G)3 → (G)4	94.3%	76.9%	WR30_RS11915	269	809	none (pseudo)	MFS transporter	yes
NZ_LASC01000001.1	2,784,774	117	83	(G)5 → (G)6	82.1%	89.2%	WR30_RS12865	64	193	none (pseudo)	peptidase	yes
NZ_LASC01000002.1	543.41	102	59	(G)5 → (G)6	88.2%	81.4%	WR30_RS17735	278	832	none (pseudo)	hypothetical protein	yes
NZ_LASC01000002.1	867.187	123	71	(G)4 → (G)5	95.1%	95.8%	WR30_RS19155	280	838	none (pseudo)	ATPase	yes
NZ_LASC01000002.1	955.495	130	38	(G)5 → (G)6	88.5%	86.8%	WR30_RS19545	647	1942	none (pseudo)	histidine kinase	yes
NZ_LASC01000003.1	31.569	134	84	(G)6 → (G)7	87.3%	89.3%
NZ_LASC01000003.1	71.16	125	21	(G)7 → (G)8	92.8%	71.4%
NZ_LASC01000003.1	122.865	131	68	(C)6 → (C)7	90.1%	89.7%	WR30_RS21655	14	42	WP_046547512.1	hypothetical protein	n.a.
NZ_LASC01000003.1	125.286	156	72	(C)3 → (C)4	96.2%	91.7%
NZ_LASC01000004.1	3.356	168	92	(C)4 → (C)5	94.0%	89.1%	WR30_RS21875	507	1.521	WP_046548506.1	2-aminoadipate aminotransferase	n.a.
NZ_LASC01000004.1	42.978	153	114	(G)3 → (G)4	98.0%	80.7%
NZ_LASC01000004.1	110.243	115	80	(C)5 → (C)6	96.5%	91.3%
NZ_LASC01000004.1	237.651	145	63	(G)5 → (G)6	89.7%	81.0%
NZ_LASC01000004.1	262.452	111	44	(C)9 → (C)10	60.8%	84.1%
NZ_LASC01000004.1	308.519	129	61	(G)4 → (G)5	92.2%	93.4%	WR30_RS23125	200	600	none (pseudo)	major facilitator transporter	yes
NZ_LASC01000004.1	387.741	111	57	(C)5 → (C)6	91.9%	87.7%
NZ_LASC01000004.1	392.233	135	81	(G)4 → (G)5	92.6%	82.7%	WR30_RS23520	16	48	WP_046547785.1	hypothetical protein	n.a.
NZ_LASC01000004.1	429.608	126	50	(G)3 → (G)4	88.9%	90.0%
NZ_LASC01000004.1	429.623	133	53	(G)4 → (G)5	94.7%	90.6%
NZ_LASC01000004.1	917.284	157	44	(C)8 → (C)9	92.4%	75.0%
NZ_LASC01000004.1	1,001,370	126	58	(C)3 → (C)4	92.1%	87.9%
NZ_LASC01000004.1	1,355,759	126	46	(C)3 → (C)4	97.6%	95.7%
NZ_LASC01000005.1	294.48	74	64	(G)3 → (G)4	93.2%	81.3%	WR30_RS29360	275	824	none (pseudo)	LysR family transcriptional regulator	yes
NZ_LASC01000005.1	685.79	153	112	(C)3 → (C)4	94.1%	87.5%	WR30_RS31195	207	623	none (pseudo)	flagellar motor protein MotB	yes
NZ_LASC01000005.1	1,033,061	112	99	(C)3 → (C)4	93.8%	96.0%
NZ_LASC01000005.1	1,193,488	142	72	(G)4 → (G)5	79.6%	87.5%	WR30_RS33400	408	1.222	WP_046549456.1	voltage-gated chloride channel protein	n.a.
NZ_LASC01000006.1	172.04	146	88	(C)3 → (C)4	91.1%	88.6%
NZ_LASC01000007.1	183.738	133	77	(G)4 → (G)5	96.2%	84.4%
