# Supplementary material for: Understanding the Pathogenicity of Burkholderia contaminans, an Emerging Pathogen in Cystic Fibrosis
Source: PLoS One. 2016 Aug 11;11(8):e0160975. doi: 10.1371/journal.pone.0160975 (PMC4981469; doi:10.1371/journal.pone.0160975)
Supplement: S6 Table — Differences were detected by mapping Illumina reads of 467_S on the FFH2055 reference assembly and subtracting variants present also in MF16_B. The mutations are denoted in the direction MF16_B → 467_S. (XLSX) [file pone.0160975.s006.xlsx]

## Sheet: ALL
Contig	Position in Contig	Coverage	Length	Polymorphism Type	Change	Variant Frequency	Codon Position	Gene Position	Codon Change	Amino Acid Change	Protein Effect	Gene Product	Protein ID	Gene ID
NZ_LASC01000001.1	1.479	108	1	SNP (transition)	G→A	100.0%	191	573	TCG→TCA		None	plasmid stablization protein ParB	WP_046544129.1	WR30_RS00010
NZ_LASC01000001.1	12.795	151	0	Insertion (tandem repeat)	(G)5→(G)6	93.4%
NZ_LASC01000001.1	14.189	103	1	SNP (transition)	A→G	98.1%
NZ_LASC01000001.1	14.85	112	0	Insertion (tandem repeat)	(C)7→(C)8	85.7%	144	430			Frame Shift	ATPase AAA	WP_046544135.1	WR30_RS00055
NZ_LASC01000001.1	15.142	157	1	SNP (transition)	T→C	100.0%	46	137	CAC→CGC	H→R	Substitution	ATPase AAA	WP_046544135.1	WR30_RS00055
NZ_LASC01000001.1	20.883	104	1	SNP (transition)	A→G	100.0%	626	1.877	TAC→TGC	Y→C	Substitution	peptidase m15a	WP_046544139.1	WR30_RS00080
NZ_LASC01000001.1	21.195	121	1	SNP (transition)	A→G	98.3%	730	2.189	CAC→CGC	H→R	Substitution	peptidase m15a	WP_046544139.1	WR30_RS00080
NZ_LASC01000001.1	24.931	131	1	SNP (transition)	G→A	100.0%	182	545	GGC→GAC	G→D	Substitution	DNA sulfur modification protein DndD	WP_046544141.1	WR30_RS00095
NZ_LASC01000001.1	34.995	109	1	SNP (transition)	A→G	100.0%	611	1.831	TAT→CAT	Y→H	Substitution	DNA gyrase subunit B	WP_046544142.1	WR30_RS00110
NZ_LASC01000001.1	54.147	73	1	SNP (transition)	C→T	100.0%	158	473	GCC→GTC	A→V	Substitution	DNA-3-methyladenine glycosylase	WP_039364611.1	WR30_RS00205
NZ_LASC01000001.1	66.306	89	1	Insertion	C→GG	93.3%	13	38			Frame Shift	2-aminoethylphosphonate--pyruvate aminotransferase	WP_046544157.1	WR30_RS00250
NZ_LASC01000001.1	72.426	100	1	SNP (transition)	C→T	100.0%	197	591	TTC→TTT		None	DeoR faimly transcriptional regulator	WP_046544161.1	WR30_RS00275
NZ_LASC01000001.1	74.963	106	1	SNP (transition)	T→C	100.0%	7	20	ATC→ACC	I→T	Substitution	ATP-binding protein	WP_046544163.1	WR30_RS00290
NZ_LASC01000001.1	85.373	108	1	SNP (transition)	A→G	100.0%
NZ_LASC01000001.1	85.609	90	1	SNP (transition)	T→C	100.0%	107	319	AGC→GGC	S→G	Substitution	thioredoxin	WP_046544169.1	WR30_RS00340
NZ_LASC01000001.1	88.164	86	1	SNP (transition)	G→A	100.0%	44	131	GGG→GAG	G→E	Substitution	methionyl-tRNA formyltransferase	WP_046544171.1	WR30_RS00355
NZ_LASC01000001.1	89.661	106	1	SNP (transition)	A→G	100.0%	175	524	GAC→GGC	D→G	Substitution	lysine transporter LysE	WP_046544172.1	WR30_RS00360
NZ_LASC01000001.1	95.4	110	1	SNP (transition)	T→C	100.0%	18	52	TCG→CCG	S→P	Substitution	Response regulator containing CheY-like receiver	WP_021163978.1	WR30_RS00385
NZ_LASC01000001.1	97.333	84	1	SNP (transition)	A→G	100.0%
NZ_LASC01000001.1	104.871	66	1	SNP (transition)	A→G	100.0%	233	699	TAT→TAC		None	rod shape-determining protein MreC	WP_046544179.1	WR30_RS00435
NZ_LASC01000001.1	106.272	83	1	SNP (transition)	A→G	100.0%	156	467	GTG→GCG	V→A	Substitution	rod shape-determining protein MreB	WP_004189550.1	WR30_RS00440
NZ_LASC01000001.1	120.034	85	1	SNP (transition)	C→T	98.8%	7	21	GGC→GGT		None	hypothetical protein	WP_046546219.1	WR30_RS00505
NZ_LASC01000001.1	122.676	139	1	SNP (transition)	A→G	84.9%	888	2.663	AAC→AGC	N→S	Substitution	hypothetical protein	WP_046546219.1	WR30_RS00505
NZ_LASC01000001.1	124.112	5	1	SNP (transversion)	T→G	100.0%	1.367	4.099	TCG→GCG	S→A	Substitution	hypothetical protein	WP_046546219.1	WR30_RS00505
NZ_LASC01000001.1	124.624	49	1	SNP (transversion)	T→G	100.0%	1.537	4.611	GCT→GCG		None	hypothetical protein	WP_046546219.1	WR30_RS00505
NZ_LASC01000001.1	126.198	94	1	SNP (transition)	C→T	100.0%	2.062	6.185	GCG→GTG	A→V	Substitution	hypothetical protein	WP_046546219.1	WR30_RS00505
NZ_LASC01000001.1	130.114	104	1	SNP (transition)	C→T	100.0%
NZ_LASC01000001.1	132.164	107	1	SNP (transition)	A→G	100.0%
NZ_LASC01000001.1	140.965	102	0	Insertion (tandem repeat)	(G)5→(G)6	91.2%	134	401			Frame Shift	transporter	WP_046544191.1	WR30_RS00530
NZ_LASC01000001.1	154.661	61	1	SNP (transition)	A→G	98.4%	203	607	TTC→CTC	F→L	Substitution	hypothetical protein	WP_046544198.1	WR30_RS00595
NZ_LASC01000001.1	165.651	92	1	SNP (transition)	C→T	100.0%	140	420	CTC→CTT		None	serine/threonine protein kinase	WP_046544205.1	WR30_RS00665
NZ_LASC01000001.1	166.073	97	1	SNP (transition)	T→C	100.0%	281	842	CTG→CCG	L→P	Substitution	serine/threonine protein kinase	WP_046544205.1	WR30_RS00665
NZ_LASC01000001.1	171.547	8	1	SNP (transition)	T→C	100.0%
NZ_LASC01000001.1	171.551	10	2	Substitution	TTA→CTT	90.9%→100.0%	153	457			Extension	flagellar export protein FliJ	WP_039353905.1	WR30_RS00690
NZ_LASC01000001.1	176.983	97	1	SNP (transition)	C→T	100.0%	5	13	GCC→ACC	A→T	Substitution	flagellar M-ring protein FliF	WP_046544212.1	WR30_RS00710
NZ_LASC01000001.1	180.202	83	2	Deletion (tandem repeat)	(CG)5→(CG)4	94.0%	41	123			Frame Shift	transporter	WP_039354759.1	WR30_RS00735
NZ_LASC01000001.1	181.116	107	1	SNP (transversion)	C→G	100.0%	150	450	GGC→GGG		None	peptidase	WP_046544216.1	WR30_RS00740
NZ_LASC01000001.1	186.188	74	1	SNP (transition)	T→C	100.0%	238	712	ACG→GCG	T→A	Substitution	histidine kinase	WP_046544218.1	WR30_RS00765
NZ_LASC01000001.1	187.267	63	1	Deletion (tandem repeat)	(A)9→(A)8	90.5%
NZ_LASC01000001.1	189.727	86	1	SNP (transition)	A→G	100.0%	36	106	TTC→CTC	F→L	Substitution	endonuclease	WP_039354781.1	WR30_RS00780
NZ_LASC01000001.1	190.904	91	1	SNP (transition)	A→G	100.0%	97	289	TAC→CAC	Y→H	Substitution	nitrobenzoate reductase	WP_046546223.1	WR30_RS00790
NZ_LASC01000001.1	193.034	83	1	SNP (transition)	A→G	100.0%	149	446	CAC→CGC	H→R	Substitution	FAD-dependent oxidoreductase	WP_046544221.1	WR30_RS00800
NZ_LASC01000001.1	196.093	99	1	SNP (transition)	C→T	100.0%	30	90	TTC→TTT		None	peptide ABC transporter substrate-binding protein	WP_046544223.1	WR30_RS00815
NZ_LASC01000001.1	196.293	86	1	SNP (transition)	T→C	100.0%	97	290	GTG→GCG	V→A	Substitution	peptide ABC transporter substrate-binding protein	WP_046544223.1	WR30_RS00815
NZ_LASC01000001.1	210.612	75	1	SNP (transition)	T→C	100.0%	97	290	GTC→GCC	V→A	Substitution	glutathione S-transferase	WP_046544232.1	WR30_RS00880
NZ_LASC01000001.1	217.366	95	2	Deletion (tandem repeat)	(GG)5→(GG)4	87.4%
NZ_LASC01000001.1	225.475	93	1	SNP (transition)	A→G	100.0%	271	812	AAC→AGC	N→S	Substitution	flagellar P-ring protein FlgI	WP_046546224.1	WR30_RS00955
NZ_LASC01000001.1	226.337	81	1	SNP (transition)	C→T	98.8%	163	489	GCC→GCT		None	flagellar rod assembly protein FlgJ	WP_046544243.1	WR30_RS00960
NZ_LASC01000001.1	226.678	90	1	SNP (transition)	A→G	100.0%	277	830	TAC→TGC	Y→C	Substitution	flagellar rod assembly protein FlgJ	WP_046544243.1	WR30_RS00960
NZ_LASC01000001.1	227.725	51	1	SNP (transition)	A→G	100.0%	223	668	TAC→TGC	Y→C	Substitution	flagellar brake protein	WP_046544244.1	WR30_RS00965
NZ_LASC01000001.1	228.329	98	0	Insertion (tandem repeat)	(G)5→(G)6	92.9%	107	320			Frame Shift	flagellar hook protein FlgK	WP_046544245.1	WR30_RS00970
NZ_LASC01000001.1	236.178	80	0	Insertion (tandem repeat)	(G)5→(G)6	87.5%	13	39			Frame Shift	porin	WP_039369128.1	WR30_RS01005
NZ_LASC01000001.1	243.992	59	1	SNP (transition)	A→G	100.0%	235	704	GTG→GCG	V→A	Substitution	FAD-dependent oxidoreductase	WP_046544257.1	WR30_RS01040
NZ_LASC01000001.1	245.089	102	1	SNP (transition)	C→T	99.0%	433	1.297	GGC→AGC	G→S	Substitution	hypothetical protein	WP_046544258.1	WR30_RS01045
NZ_LASC01000001.1	246.442	105	0	Insertion (tandem repeat)	(C)7→(C)8	83.8%
NZ_LASC01000001.1	247.505	121	1	SNP (transition)	C→T	100.0%	274	820	GGC→AGC	G→S	Substitution	spermidine/putrescine ABC transporter permease	WP_046544259.1	WR30_RS01055
NZ_LASC01000001.1	252.18	101	1	SNP (transition)	T→C	87.1%	41	122	CAC→CGC	H→R	Substitution	aminotransferase	WP_046544262.1	WR30_RS01070
NZ_LASC01000001.1	253.315	78	1	SNP (transition)	T→C	100.0%	121	362	TAC→TGC	Y→C	Substitution	glutamine synthetase	WP_046544263.1	WR30_RS01075
NZ_LASC01000001.1	255.187	91	1	SNP (transition)	A→G	100.0%
NZ_LASC01000001.1	257.913	103	1	SNP (transition)	T→C	100.0%
NZ_LASC01000001.1	268.973	113	1	SNP (transition)	A→G	100.0%	229	685	TCC→CCC	S→P	Substitution	N-acylglucosamine 2-epimerase	WP_039355369.1	WR30_RS01170
NZ_LASC01000001.1	268.978	111	1	SNP (transition)	A→G	100.0%	227	680	CTC→CCC	L→P	Substitution	N-acylglucosamine 2-epimerase	WP_039355369.1	WR30_RS01170
NZ_LASC01000001.1	269.53	70	1	SNP (transition)	T→C	100.0%	43	128	TAC→TGC	Y→C	Substitution	N-acylglucosamine 2-epimerase	WP_039355369.1	WR30_RS01170
NZ_LASC01000001.1	272.085	89	1	SNP (transition)	G→A	96.6%	265	794	GCG→GTG	A→V	Substitution	diguanylate cyclase	WP_046546226.1	WR30_RS01180
NZ_LASC01000001.1	273.341	92	1	SNP (transition)	G→A	100.0%	265	795	ATC→ATT		None	bile acid:sodium symporter	WP_046544275.1	WR30_RS01185
NZ_LASC01000001.1	281.8	94	1	SNP (transition)	T→C	100.0%	166	497	GAG→GGG	E→G	Substitution	prolyl-tRNA synthetase	WP_039346541.1	WR30_RS01230
NZ_LASC01000001.1	291.281	95	1	SNP (transition)	A→G	96.8%
NZ_LASC01000001.1	292.788	72	1	SNP (transition)	A→G	100.0%	165	494	GTG→GCG	V→A	Substitution	MFS transporter	WP_046544289.1	WR30_RS01280
NZ_LASC01000001.1	293.521	79	1	SNP (transition)	A→G	100.0%	45	134	AAG→AGG	K→R	Substitution	LysR family transcriptional regulator	WP_046544290.1	WR30_RS01285
NZ_LASC01000001.1	306.711	88	1	SNP (transition)	A→G	100.0%	280	838	TTC→CTC	F→L	Substitution	sodium:proton antiporter	WP_046544298.1	WR30_RS01330
NZ_LASC01000001.1	312.957	76	0	Insertion (tandem repeat)	(G)6→(G)7	90.8%	433	1.297			Frame Shift	8-amino-7-oxononanoate synthase	WP_046546227.1	WR30_RS01365
NZ_LASC01000001.1	320.892	111	1	SNP (transition)	A→G	100.0%	187	560	GTG→GCG	V→A	Substitution	isocitrate dehydrogenase	WP_046544306.1	WR30_RS01395
NZ_LASC01000001.1	330.556	74	1	SNP (transition)	A→G	100.0%	157	470	GTG→GCG	V→A	Substitution	arginine--tRNA ligase	WP_046544313.1	WR30_RS01430
NZ_LASC01000001.1	333.441	107	1	SNP (transition)	C→T	100.0%	635	1.905	GCG→GCA		None	methionine synthase	WP_046544315.1	WR30_RS01445
NZ_LASC01000001.1	337.274	50	1	SNP (transition)	G→A	96.0%	400	1.199	CCC→CTC	P→L	Substitution	hypothetical protein	WP_046544316.1	WR30_RS01460
NZ_LASC01000001.1	342.364	43	1	SNP (transition)	C→T	100.0%	241	723	CCC→CCT		None	alginate biosynthesis protein AlgP	WP_046544319.1	WR30_RS01480
NZ_LASC01000001.1	352.333	80	1	SNP (transition)	A→G	100.0%	446	1.337	GTG→GCG	V→A	Substitution	2'%2C 3'-cyclic nucleotide 2'-phosphodiesterase	WP_046544326.1	WR30_RS01535
NZ_LASC01000001.1	354.681	102	1	SNP (transition)	A→G	99.0%	240	719	GAG→GGG	E→G	Substitution	ABC transporter permease	WP_046544327.1	WR30_RS01540
NZ_LASC01000001.1	373.178	110	1	SNP (transition)	C→T	100.0%
NZ_LASC01000001.1	376.945	74	1	SNP (transition)	G→A	97.3%	49	145	GAA→AAA	E→K	Substitution	acyl-CoA dehydrogenase	WP_046544341.1	WR30_RS01650
NZ_LASC01000001.1	381.049	74	0	Insertion (tandem repeat)	(GG)3→(GG)4	87.8%	479	1.435			Frame Shift	acetate permease	WP_046544344.1	WR30_RS01665
NZ_LASC01000001.1	383.754	68	1	SNP (transition)	A→G	100.0%	269	806	CAG→CGG	Q→R	Substitution	ATPase	WP_046544346.1	WR30_RS01675
NZ_LASC01000001.1	388.24	99	1	SNP (transition)	A→G	100.0%	501	1.501	TGG→CGG	W→R	Substitution	magnesium chelatase	WP_046544350.1	WR30_RS01695
NZ_LASC01000001.1	389.903	107	0	Insertion (tandem repeat)	(G)6→(G)7	87.9%
NZ_LASC01000001.1	391.967	95	1	SNP (transition)	A→G	100.0%	302	906	GCA→GCG		None	ammonia channel protein	WP_046544351.1	WR30_RS01710
NZ_LASC01000001.1	401.239	89	1	SNP (transition)	C→T	100.0%	217	649	GAC→AAC	D→N	Substitution	phosphoglyceromutase	WP_046544353.1	WR30_RS01750
NZ_LASC01000001.1	410.98	102	1	SNP (transition)	A→G	100.0%	386	1.157	CAC→CGC	H→R	Substitution	cytochrome oxidase subunit I	WP_031401318.1	WR30_RS01805
NZ_LASC01000001.1	413.87	101	1	SNP (transition)	A→G	100.0%	5	14	GTT→GCT	V→A	Substitution	membrane protein	WP_011353273.1	WR30_RS01830
NZ_LASC01000001.1	418.34	98	1	SNP (transition)	G→A	100.0%	51	152	GCG→GTG	A→V	Substitution	hypothetical protein	WP_039346187.1	WR30_RS01860
NZ_LASC01000001.1	421.951	94	1	SNP (transition)	A→G	100.0%
NZ_LASC01000001.1	436.565	94	1	SNP (transition)	C→T	100.0%	26	78	GCC→GCT		None	PTS N-acetyl-D-glucosamine transporter	WP_046544372.1	WR30_RS01930
NZ_LASC01000001.1	438.715	103	1	SNP (transition)	C→T	100.0%	731	2.192	GGC→GAC	G→D	Substitution	beta-N-acetylhexosaminidase	WP_046544373.1	WR30_RS01935
NZ_LASC01000001.1	446.604	85	1	SNP (transition)	A→G	100.0%	85	253	ACG→GCG	T→A	Substitution	deacylase	WP_046544377.1	WR30_RS01965
NZ_LASC01000001.1	448.185	84	1	SNP (transition)	A→G	100.0%	319	956	GTG→GCG	V→A	Substitution	2-isopropylmalate synthase	WP_046544379.1	WR30_RS01975
NZ_LASC01000001.1	452.755	95	0	Insertion (tandem repeat)	(C)7→(C)8	87.4%
NZ_LASC01000001.1	460.165	85	1	SNP (transition)	A→G	100.0%	473	1.417	TAC→CAC	Y→H	Substitution	hypothetical protein	WP_046544385.1	WR30_RS02045
NZ_LASC01000001.1	460.634	107	1	SNP (transition)	C→T	100.0%	316	948	ACG→ACA		None	hypothetical protein	WP_046544385.1	WR30_RS02045
NZ_LASC01000001.1	477.972	126	1	SNP (transition)	C→T	100.0%	173	517			Truncation	formyltetrahydrofolate deformylase	WP_046544398.1	WR30_RS02135
NZ_LASC01000001.1	488.223	89	1	SNP (transition)	G→A	100.0%
NZ_LASC01000001.1	494.379	65	2	Deletion (tandem repeat)	(CG)5→(CG)4	90.9%→92.3%	110	330			Frame Shift	polysaccharide deacetylase	WP_046544413.1	WR30_RS02215
NZ_LASC01000001.1	511.144	102	1	SNP (transition)	C→T	100.0%
NZ_LASC01000001.1	511.644	82	1	SNP (transition)	T→C	100.0%	165	494	CTG→CCG	L→P	Substitution	GntR family transcriptional regulator	WP_046544426.1	WR30_RS02290
NZ_LASC01000001.1	526.22	129	1	SNP (transition)	C→T	100.0%	501	1.501	GCT→ACT	A→T	Substitution	threonine dehydratase	WP_046544439.1	WR30_RS02365
NZ_LASC01000001.1	544.762	100	1	SNP (transition)	A→G	100.0%	270	809	AAC→AGC	N→S	Substitution	acyl-CoA dehydrogenase	WP_021158420.1	WR30_RS02440
NZ_LASC01000001.1	556.8	63	1	SNP (transition)	C→T	100.0%	67	199	CCG→TCG	P→S	Substitution	LPS biosynthesis protein	WP_046544453.1	WR30_RS02490
NZ_LASC01000001.1	574.286	100	1	SNP (transition)	A→G	100.0%	38	113	CTG→CCG	L→P	Substitution	cation transporter	WP_039360042.1	WR30_RS02555
NZ_LASC01000001.1	583.044	85	1	SNP (transition)	A→G	100.0%	86	257	GAC→GGC	D→G	Substitution	3%2C4-dihydroxy-2-butanone 4-phosphate synthase	WP_046544468.1	WR30_RS02595
NZ_LASC01000001.1	588.983	93	1	SNP (transition)	A→G	100.0%	55	164	AAG→AGG	K→R	Substitution	fatty acid desaturase	WP_046546242.1	WR30_RS02625
NZ_LASC01000001.1	606.573	101	1	SNP (transition)	C→T	100.0%	277	830	AGC→AAC	S→N	Substitution	galactonate dehydratase	WP_046544483.1	WR30_RS02705
NZ_LASC01000001.1	609.793	75	1	SNP (transition)	T→C	100.0%	790	2.368	ACG→GCG	T→A	Substitution	glycosyl transferase family 51	WP_046544486.1	WR30_RS02725
NZ_LASC01000001.1	611.955	80	1	SNP (transition)	C→T	100.0%	69	206	GGC→GAC	G→D	Substitution	glycosyl transferase family 51	WP_046544486.1	WR30_RS02725
NZ_LASC01000001.1	614.78	103	2	Deletion (tandem repeat)	(GC)5→(GC)4	89.3%	212	635			Frame Shift	major facilitator transporter	WP_046544489.1	WR30_RS02740
NZ_LASC01000001.1	621.894	93	1	SNP (transversion)	T→A	100.0%	267	800	ATG→AAG	M→K	Substitution	transcriptional regulator	WP_046544494.1	WR30_RS02775
NZ_LASC01000001.1	622.233	119	1	SNP (transition)	A→G	100.0%
NZ_LASC01000001.1	625.881	87	1	SNP (transition)	C→T	100.0%	6	17	GGG→GAG	G→E	Substitution	major facilitator transporter	WP_046544495.1	WR30_RS02795
NZ_LASC01000001.1	650.094	97	1	SNP (transition)	T→C	100.0%	2	6	TCA→TCG		None	branched-chain amino acid aminotransferase	WP_011353071.1	WR30_RS02905
NZ_LASC01000001.1	650.546	81	1	SNP (transition)	A→G	100.0%	85	254	AAC→AGC	N→S	Substitution	branched-chain amino acid ABC transporter permease	WP_046544509.1	WR30_RS02910
NZ_LASC01000001.1	656.895	79	1	SNP (transition)	G→A	100.0%	242	725	GGC→GAC	G→D	Substitution	phosphoribosylaminoimidazole-succinocarboxamide synthase	WP_046544510.1	WR30_RS02935
NZ_LASC01000001.1	671.6	100	0	Insertion (tandem repeat)	(G)6→(G)7	86.0%
NZ_LASC01000001.1	671.743	91	1	Deletion (tandem repeat)	(T)4→(T)3	97.8%	192	575			Frame Shift	TetR family transcriptional regulator	WP_011353051.1	WR30_RS03010
NZ_LASC01000001.1	672.741	102	1	SNP (transition)	A→G	100.0%	8	23	TAC→TGC	Y→C	Substitution	hemolysin D	WP_046544521.1	WR30_RS03015
NZ_LASC01000001.1	692.027	121	1	SNP (transition)	T→C	100.0%	192	574	TGG→CGG	W→R	Substitution	sugar ABC transporter substrate-binding protein	WP_046544532.1	WR30_RS03085
NZ_LASC01000001.1	712.076	104	0	Insertion (tandem repeat)	(C)6→(C)7	92.3%
NZ_LASC01000001.1	724.642	77	1	SNP (transition)	T→C	100.0%	40	119	CAC→CGC	H→R	Substitution	hydrolase	WP_046544558.1	WR30_RS03230
NZ_LASC01000001.1	725.793	75	1	SNP (transition)	A→G	100.0%	339	1.016	GAC→GGC	D→G	Substitution	epoxyqueuosine reductase	WP_046544559.1	WR30_RS03235
NZ_LASC01000001.1	727.698	88	1	SNP (transition)	A→G	100.0%	470	1.409	GTG→GCG	V→A	Substitution	AMP-binding protein	WP_046544562.1	WR30_RS03250
NZ_LASC01000001.1	729.725	71	1	SNP (transition)	T→C	100.0%	127	380	CTG→CCG	L→P	Substitution	membrane protein	WP_046544563.1	WR30_RS03255
NZ_LASC01000001.1	730.915	101	1	SNP (transition)	T→C	100.0%	79	236	TAC→TGC	Y→C	Substitution	nucleotide-binding protein	WP_039368282.1	WR30_RS03265
NZ_LASC01000001.1	736.666	102	1	SNP (transition)	C→T	100.0%	94	282	AAC→AAT		None	transglutaminase	WP_046546251.1	WR30_RS03295
NZ_LASC01000001.1	737.208	108	1	SNP (transition)	A→G	100.0%	275	824	CAG→CGG	Q→R	Substitution	transglutaminase	WP_046546251.1	WR30_RS03295
NZ_LASC01000001.1	737.77	81	1	SNP (transition)	A→G	100.0%	93	278	GTC→GCC	V→A	Substitution	3-hydroxy-2-methylbutyryl-CoA dehydrogenase	WP_046544568.1	WR30_RS03300
NZ_LASC01000001.1	738.302	101	1	Deletion (tandem repeat)	(A)8→(A)7	91.1%
NZ_LASC01000001.1	742.949	67	1	SNP (transition)	C→T	100.0%	396	1.187	GCG→GTG	A→V	Substitution	exodeoxyribonuclease VII large subunit	WP_046544571.1	WR30_RS03325
NZ_LASC01000001.1	748.223	79	1	SNP (transition)	A→G	100.0%	137	410	TAC→TGC	Y→C	Substitution	SAM-dependent methyltransferase	WP_046544576.1	WR30_RS03355
NZ_LASC01000001.1	759.5	89	1	SNP (transition)	T→C	100.0%	393	1.177	ACC→GCC	T→A	Substitution	elongation factor G	WP_046544581.1	WR30_RS03400
NZ_LASC01000001.1	769.507	131	1	SNP (transition)	A→G	99.2%	53	158	GTT→GCT	V→A	Substitution	cold-shock protein	WP_006478030.1	WR30_RS03440
NZ_LASC01000001.1	776.872	96	1	SNP (transition)	C→T	97.9%	36	108	GCG→GCA		None	phosphopantothenate synthase	WP_046544586.1	WR30_RS03470
NZ_LASC01000001.1	791.379	121	1	SNP (transition)	A→G	99.2%	199	597	GCT→GCC		None	hypothetical protein	WP_046544592.1	WR30_RS03535
NZ_LASC01000001.1	795.396	94	1	SNP (transition)	A→G	100.0%	231	692	CAC→CGC	H→R	Substitution	ABC transporter permease	WP_006478051.1	WR30_RS03555
NZ_LASC01000001.1	798.464	83	0	Insertion (tandem repeat)	(T)8→(T)9	88.0%
NZ_LASC01000001.1	801.507	80	1	SNP (transition)	A→G	100.0%	268	803	GTG→GCG	V→A	Substitution	CDP-6-deoxy-delta-3%2C4-glucoseen reductase	WP_039368138.1	WR30_RS03590
NZ_LASC01000001.1	802.786	54	1	SNP (transition)	A→G	100.0%	124	370	ACC→GCC	T→A	Substitution	NAD-dependent dehydratase	WP_046544601.1	WR30_RS03595
NZ_LASC01000001.1	810.564	89	1	SNP (transition)	C→T	98.9%	213	638	GGC→GAC	G→D	Substitution	3-ketoacyl-ACP reductase	WP_046544610.1	WR30_RS03645
NZ_LASC01000001.1	817.344	104	1	SNP (transition)	A→G	100.0%	157	470	CAG→CGG	Q→R	Substitution	oxidoreductase	WP_046544614.1	WR30_RS03675
NZ_LASC01000001.1	820.681	68	1	SNP (transition)	A→G	100.0%	18	52	ACG→GCG	T→A	Substitution	uroporphyrin-III methyltransferase	WP_046544617.1	WR30_RS03695
NZ_LASC01000001.1	821.318	55	1	SNP (transition)	A→G	100.0%	230	689	GAT→GGT	D→G	Substitution	uroporphyrin-III methyltransferase	WP_046544617.1	WR30_RS03695
NZ_LASC01000001.1	823.38	98	1	SNP (transition)	T→C	100.0%	246	736	ACG→GCG	T→A	Substitution	permease	WP_046544620.1	WR30_RS03710
NZ_LASC01000001.1	824.335	103	1	SNP (transition)	C→T	100.0%	33	98	GCG→GTG	A→V	Substitution	cytosol aminopeptidase	WP_046544621.1	WR30_RS03715
NZ_LASC01000001.1	831.035	111	1	SNP (transition)	A→G	100.0%	214	640	ATC→GTC	I→V	Substitution	diacylglyceryl transferase	WP_046544626.1	WR30_RS03745
NZ_LASC01000001.1	831.531	102	1	SNP (transition)	A→G	100.0%	203	608	GTG→GCG	V→A	Substitution	hypothetical protein	WP_031398447.1	WR30_RS03750
NZ_LASC01000001.1	839.896	74	1	SNP (transition)	C→T	100.0%	240	720	GCG→GCA		None	threonine-phosphate decarboxylase	WP_046544633.1	WR30_RS03800
NZ_LASC01000001.1	848.079	99	1	SNP (transition)	C→T	98.0%
NZ_LASC01000001.1	851.938	73	1	SNP (transition)	A→G	100.0%	613	1.839	GAA→GAG		None	hypothetical protein	WP_046544638.1	WR30_RS03855
NZ_LASC01000001.1	855.733	87	1	SNP (transition)	C→T	98.9%	222	664	GGC→AGC	G→S	Substitution	methionyl-tRNA synthetase	WP_046544639.1	WR30_RS03860
NZ_LASC01000001.1	872.807	99	1	SNP (transition)	A→G	100.0%	254	760	AGG→GGG	R→G	Substitution	uroporphyrinogen-III synthase	WP_046544650.1	WR30_RS03925
NZ_LASC01000001.1	887.32	93	0	Insertion (tandem repeat)	(GG)3→(GG)4	90.3%
NZ_LASC01000001.1	888.417	98	1	SNP (transition)	C→T	99.0%
NZ_LASC01000001.1	892.044	104	1	SNP (transition)	C→T	100.0%	77	231	GCG→GCA		None	ABC transporter substrate-binding protein	WP_046546261.1	WR30_RS04010
NZ_LASC01000001.1	894.343	82	1	SNP (transition)	A→G	100.0%	53	158	GAC→GGC	D→G	Substitution	transcriptional regulator	WP_009693256.1	WR30_RS04025
NZ_LASC01000001.1	899.921	53	2	Substitution	CC→TT	100.0%	371	1.113	CAC,CTG→CAT,TTG		None	nitrate ABC transporter ATP-binding protein	WP_011352844.1	WR30_RS04050
NZ_LASC01000001.1	899.93	38	1	SNP (transition)	G→A	100.0%	374	1.122	AAG→AAA		None	nitrate ABC transporter ATP-binding protein	WP_011352844.1	WR30_RS04050
NZ_LASC01000001.1	899.942	18	1	SNP (transition)	C→T	100.0%	378	1.134	CTC→CTT		None	nitrate ABC transporter ATP-binding protein	WP_011352844.1	WR30_RS04050
NZ_LASC01000001.1	899.945	15	1	SNP (transition)	C→T	100.0%	379	1.137	GCC→GCT		None	nitrate ABC transporter ATP-binding protein	WP_011352844.1	WR30_RS04050
NZ_LASC01000001.1	899.951	13	1	SNP (transversion)	G→T	100.0%	381	1.143	CGG→CGT		None	nitrate ABC transporter ATP-binding protein	WP_011352844.1	WR30_RS04050
NZ_LASC01000001.1	899.954	11	3	Substitution	CAA→TCG	100.0%	382	1.146	ATC,AAG→ATT,CGG	IK→IR	Substitution	nitrate ABC transporter ATP-binding protein	WP_011352844.1	WR30_RS04050
NZ_LASC01000001.1	899.964	18	1	SNP (transition)	C→T	100.0%	386	1.156	CTG→TTG		None	nitrate ABC transporter ATP-binding protein	WP_011352844.1	WR30_RS04050
NZ_LASC01000001.1	899.987	46	1	SNP (transition)	T→C	100.0%	393	1.179	CGT→CGC		None	nitrate ABC transporter ATP-binding protein	WP_011352844.1	WR30_RS04050
NZ_LASC01000001.1	911.209	138	0	Insertion (tandem repeat)	(G)6→(G)7	88.4%
NZ_LASC01000001.1	911.53	97	1	SNP (transition)	T→C	100.0%
NZ_LASC01000001.1	911.953	115	0	Insertion (tandem repeat)	(G)7→(G)8	87.0%	34	101			Frame Shift	hypothetical protein	WP_046544676.1	WR30_RS04135
NZ_LASC01000001.1	914.275	166	1	SNP (transition)	C→T	99.4%
NZ_LASC01000001.1	916.82	109	1	SNP (transition)	T→C	99.1%
NZ_LASC01000001.1	918.742	95	1	SNP (transition)	A→G	100.0%	365	1.093	ACG→GCG	T→A	Substitution	ABC transporter ATP-binding protein	WP_046544679.1	WR30_RS04175
NZ_LASC01000001.1	919.63	108	2	Deletion (tandem repeat)	(GC)4→(GC)3	93.6%→94.4%
NZ_LASC01000001.1	926.459	83	0	Insertion (tandem repeat)	(G)7→(G)8	91.6%
NZ_LASC01000001.1	930.405	117	0	Insertion (tandem repeat)	(GGG)2→(GGG)3	84.6%
NZ_LASC01000001.1	934.127	52	0	Insertion (tandem repeat)	(G)7→(G)8	86.5%
NZ_LASC01000001.1	934.343	89	1	SNP (transition)	C→T	100.0%	162	485			Truncation	glyoxalase	WP_046544686.1	WR30_RS04235
NZ_LASC01000001.1	935.21	84	1	SNP (transition)	C→T	100.0%	51	153	CTC→CTT		None	GntR family transcriptional regulator	WP_039370360.1	WR30_RS04240
NZ_LASC01000001.1	937.848	110	1	SNP (transition)	A→G	100.0%	391	1.172	GAA→GGA	E→G	Substitution	heat shock protein 90	WP_046544687.1	WR30_RS04245
NZ_LASC01000001.1	939.382	88	1	SNP (transition)	A→G	100.0%	68	203	CAC→CGC	H→R	Substitution	2-hydroxyacid dehydrogenase	WP_046544688.1	WR30_RS04255
NZ_LASC01000001.1	947.183	88	0	Insertion (tandem repeat)	(G)7→(G)8	81.8%
NZ_LASC01000001.1	949.291	97	1	Deletion (tandem repeat)	(G)5→(G)4	87.6%
NZ_LASC01000001.1	957.147	87	1	SNP (transition)	A→G	98.9%	355	1.064	CTG→CCG	L→P	Substitution	glucoamylase	WP_039370411.1	WR30_RS04355
NZ_LASC01000001.1	963.877	95	1	SNP (transition)	A→G	97.9%	171	512	CTA→CCA	L→P	Substitution	cell division protein FtsK	WP_046544702.1	WR30_RS04365
NZ_LASC01000001.1	963.893	94	1	SNP (transition)	A→G	97.9%	166	496	TAT→CAT	Y→H	Substitution	cell division protein FtsK	WP_046544702.1	WR30_RS04365
NZ_LASC01000001.1	964.835	80	1	SNP (transition)	T→C	100.0%	93	277	ACC→GCC	T→A	Substitution	hypothetical protein	WP_046544703.1	WR30_RS04370
NZ_LASC01000001.1	966.829	87	1	SNP (transition)	A→G	100.0%	5	13	ACC→GCC	T→A	Substitution	hypothetical protein	WP_011352779.1	WR30_RS04385
NZ_LASC01000001.1	969.183	94	1	SNP (transition)	A→G	100.0%
NZ_LASC01000001.1	972.852	109	1	SNP (transition)	C→T	100.0%	504	1.51	CGC→TGC	R→C	Substitution	DNA polymerase III subunit alpha	WP_046544709.1	WR30_RS04405
NZ_LASC01000001.1	979.551	62	1	SNP (transition)	T→C	100.0%	170	508	AAC→GAC	N→D	Substitution	glycosyl transferase	WP_046544712.1	WR30_RS04425
NZ_LASC01000001.1	980.529	86	1	SNP (transition)	A→G	100.0%	135	403	TTC→CTC	F→L	Substitution	LPS biosynthesis protein	WP_046546270.1	WR30_RS04430
NZ_LASC01000001.1	989.487	83	1	SNP (transition)	A→G	100.0%	52	155	GTG→GCG	V→A	Substitution	ribosomal RNA large subunit methyltransferase H	WP_011352746.1	WR30_RS04475
NZ_LASC01000001.1	998.557	93	1	SNP (transition)	A→G	100.0%	229	686	GAC→GGC	D→G	Substitution	ATPase	WP_046544724.1	WR30_RS04535
NZ_LASC01000001.1	1,010,956	83	0	Insertion (tandem repeat)	(G)6→(G)7	89.2%
NZ_LASC01000001.1	1,012,409	89	0	Insertion (tandem repeat)	(GGG)2→(GGG)3	84.3%
NZ_LASC01000001.1	1,013,917	68	1	SNP (transition)	A→G	100.0%	179	536	GTG→GCG	V→A	Substitution	glycosyl transferase	WP_046544733.1	WR30_RS04595
NZ_LASC01000001.1	1,028,131	104	1	SNP (transition)	C→T	100.0%	87	260	GCG→GTG	A→V	Substitution	2-isopropylmalate synthase	WP_039370571.1	WR30_RS04675
NZ_LASC01000001.1	1,041,252	101	0	Insertion (tandem repeat)	(G)5→(G)6	90.1%
NZ_LASC01000001.1	1,042,193	105	1	SNP (transition)	A→G	100.0%	313	938	GAC→GGC	D→G	Substitution	NADH-quinone oxidoreductase subunit D	WP_034184888.1	WR30_RS04745
NZ_LASC01000001.1	1,062,216	70	1	SNP (transition)	A→G	98.6%	371	1.111	TTC→CTC	F→L	Substitution	aminotransferase	WP_046544758.1	WR30_RS04850
NZ_LASC01000001.1	1,070,075	17	1	SNP (transition)	G→A	100.0%
NZ_LASC01000001.1	1,070,082	13	1	Deletion (tandem repeat)	(G)3→(G)2	100.0%
NZ_LASC01000001.1	1,070,094	6	1	SNP (transition)	A→G	83.3%
NZ_LASC01000001.1	1,070,096	5	1	SNP (transversion)	G→C	80.0%
NZ_LASC01000001.1	1,074,610	699	1	SNP (transition)	A→G	99.7%
NZ_LASC01000001.1	1,078,583	57	1	SNP (transition)	A→G	100.0%	123	369	GCA→GCG		None	elongation factor Tu	WP_011350666.1	WR30_RS04930
NZ_LASC01000001.1	1,081,107	101	1	SNP (transition)	T→C	100.0%	4	11	ATC→ACC	I→T	Substitution	50S ribosomal protein L1	WP_006482906.1	WR30_RS04955
NZ_LASC01000001.1	1,082,703	106	1	SNP (transition)	A→G	100.0%	13	39	GAA→GAG		None	50S ribosomal protein L7/L12	WP_021161757.1	WR30_RS04965
NZ_LASC01000001.1	1,094,293	75	1	SNP (transition)	A→G	100.0%	77	230	CAC→CGC	H→R	Substitution	30S ribosomal protein S12	WP_006400662.1	WR30_RS04985
NZ_LASC01000001.1	1,095,808	93	1	SNP (transition)	A→G	100.0%	200	598	ACG→GCG	T→A	Substitution	Elongation factor G 2	WP_039339232.1	WR30_RS04995
NZ_LASC01000001.1	1,096,544	123	1	SNP (transition)	T→C	100.0%	445	1.334	GTG→GCG	V→A	Substitution	Elongation factor G 2	WP_039339232.1	WR30_RS04995
NZ_LASC01000001.1	1,096,834	102	1	SNP (transition)	C→T	100.0%	542	1.624	CGT→TGT	R→C	Substitution	Elongation factor G 2	WP_039339232.1	WR30_RS04995
NZ_LASC01000001.1	1,096,900	104	1	SNP (transition)	T→C	99.0%	564	1.69	TTC→CTC	F→L	Substitution	Elongation factor G 2	WP_039339232.1	WR30_RS04995
NZ_LASC01000001.1	1,110,059	128	1	SNP (transition)	T→C	100.0%	68	203	GTG→GCG	V→A	Substitution	translation initiation factor IF-1	WP_004521905.1	WR30_RS05115
NZ_LASC01000001.1	1,113,070	119	1	SNP (transversion)	C→G	100.0%	3	7	CAT→GAT	H→D	Substitution	50S ribosomal protein L17	WP_006477175.1	WR30_RS05145
NZ_LASC01000001.1	1,127,509	72	0	Insertion (tandem repeat)	(G)6→(G)7	84.7%
NZ_LASC01000001.1	1,134,768	105	1	Deletion (tandem repeat)	(G)4→(G)3	90.5%	23	67			Frame Shift	glycerol-3-phosphate ABC transporter substrate-binding protein	WP_046544777.1	WR30_RS05245
NZ_LASC01000001.1	1,135,710	90	1	SNP (transition)	T→C	98.9%	337	1.009	TTC→CTC	F→L	Substitution	glycerol-3-phosphate ABC transporter substrate-binding protein	WP_046544777.1	WR30_RS05245
NZ_LASC01000001.1	1,140,906	94	1	SNP (transition)	A→G	100.0%	5	15	GCA→GCG		None	transposase	WP_046544780.1	WR30_RS05275
NZ_LASC01000001.1	1,155,069	104	1	SNP (transition)	C→T	99.0%	328	982	GAT→AAT	D→N	Substitution	ABC transporter ATP-binding protein	WP_046544788.1	WR30_RS05315
NZ_LASC01000001.1	1,157,842	88	1	SNP (transition)	A→G	100.0%	2	5	GAT→GGT	D→G	Substitution	sulfur carrier protein ThiS	WP_011350713.1	WR30_RS05325
NZ_LASC01000001.1	1,172,109	89	1	SNP (transition)	A→G	100.0%	127	379	AGC→GGC	S→G	Substitution	membrane protein	WP_039366649.1	WR30_RS05410
NZ_LASC01000001.1	1,175,167	120	1	SNP (transition)	A→G	100.0%	127	381	GAA→GAG		None	phosphoribosyl-AMP cyclohydrolase	WP_039366640.1	WR30_RS05430
NZ_LASC01000001.1	1,179,233	98	1	SNP (transition)	C→T	100.0%	103	307	GAC→AAC	D→N	Substitution	2-alkenal reductase	WP_039366626.1	WR30_RS05465
NZ_LASC01000001.1	1,185,660	100	1	SNP (transition)	A→G	100.0%
NZ_LASC01000001.1	1,193,572	119	1	SNP (transition)	A→G	100.0%	763	2.287	AAG→GAG	K→E	Substitution	Rhs element Vgr protein	WP_046544807.1	WR30_RS05535
NZ_LASC01000001.1	1,194,135	82	1	SNP (transition)	A→G	100.0%	950	2.85	GGA→GGG		None	Rhs element Vgr protein	WP_046544807.1	WR30_RS05535
NZ_LASC01000001.1	1,197,222	110	1	SNP (transition)	A→G	100.0%	907	2.72	AAG→AGG	K→R	Substitution	sugar-binding protein	WP_046546276.1	WR30_RS05540
NZ_LASC01000001.1	1,202,217	79	1	SNP (transition)	A→G	100.0%	443	1.328	CTG→CCG	L→P	Substitution	type VI secretion protein	WP_039352024.1	WR30_RS05560
NZ_LASC01000001.1	1,209,049	106	1	SNP (transition)	G→A	99.1%	173	519	GCG→GCA		None	type VI secretion protein	WP_039352038.1	WR30_RS05595
NZ_LASC01000001.1	1,217,024	110	1	SNP (transition)	A→G	100.0%	533	1.598	CAC→CGC	H→R	Substitution	type VI secretion protein ImpA	WP_046544816.1	WR30_RS05615
NZ_LASC01000001.1	1,239,436	73	1	SNP (transition)	C→T	100.0%	201	601	CGG→TGG	R→W	Substitution	SAM-dependent methyltransferase	WP_039352243.1	WR30_RS05690
NZ_LASC01000001.1	1,241,349	82	1	SNP (transition)	C→T	100.0%	23	69	TTC→TTT		None	MFS transporter	WP_046544832.1	WR30_RS05705
NZ_LASC01000001.1	1,260,928	78	0	Insertion (tandem repeat)	(GGG)2→(GGG)3	85.9%→87.2%	204	611	GCG→GGG,GCG	A→GA	Insertion	MFS transporter permease	WP_046544844.1	WR30_RS05800
NZ_LASC01000001.1	1,264,107	139	1	SNP (transition)	A→G	100.0%
NZ_LASC01000001.1	1,267,396	77	1	SNP (transition)	C→T	100.0%	267	800	CCG→CTG	P→L	Substitution	ubiquinone biosynthesis protein	WP_046544849.1	WR30_RS05825
NZ_LASC01000001.1	1,279,025	83	1	SNP (transition)	A→G	100.0%	57	170	CAC→CGC	H→R	Substitution	magnesium transporter ApaG	WP_011350820.1	WR30_RS05885
NZ_LASC01000001.1	1,279,926	89	1	SNP (transition)	C→T	100.0%	172	514	CGC→TGC	R→C	Substitution	hypothetical protein	WP_039362357.1	WR30_RS05895
NZ_LASC01000001.1	1,280,899	120	1	SNP (transition)	A→G	100.0%	401	1.202	CTG→CCG	L→P	Substitution	phenylacetate--CoA ligase	WP_046544858.1	WR30_RS05900
NZ_LASC01000001.1	1,292,012	699	1	SNP (transition)	A→G	99.7%
NZ_LASC01000001.1	1,296,594	103	1	SNP (transition)	A→G	100.0%	274	820	ACG→GCG	T→A	Substitution	long-chain fatty acid--CoA ligase	WP_046544865.1	WR30_RS05960
NZ_LASC01000001.1	1,317,812	112	1	SNP (transition)	T→C	98.2%
NZ_LASC01000001.1	1,319,115	108	1	SNP (transition)	A→G	100.0%	170	509	CAG→CGG	Q→R	Substitution	UDP-3-O-[3-hydroxymyristoyl] N-acetylglucosamine deacetylase	WP_011350845.1	WR30_RS06060
NZ_LASC01000001.1	1,325,754	94	1	SNP (transition)	A→G	97.9%	113	339	GAA→GAG		None	7%2C8-dihydro-8-oxoguanine-triphosphatase	WP_039353126.1	WR30_RS06085
NZ_LASC01000001.1	1,325,768	92	1	SNP (transition)	T→C	97.8%	118	353	GTG→GCG	V→A	Substitution	7%2C8-dihydro-8-oxoguanine-triphosphatase	WP_039353126.1	WR30_RS06085
NZ_LASC01000001.1	1,340,482	70	1	SNP (transition)	A→G	100.0%	9	25	ACC→GCC	T→A	Substitution	membrane protein	WP_011350864.1	WR30_RS06175
NZ_LASC01000001.1	1,345,566	106	1	SNP (transition)	T→C	100.0%	17	51	CGT→CGC		None	ribonucleotide-diphosphate reductase subunit alpha	WP_046544890.1	WR30_RS06205
NZ_LASC01000001.1	1,357,090	93	1	SNP (transition)	G→A	100.0%	39	116	GCC→GTC	A→V	Substitution	Biotin carboxylase of acetyl-CoA carboxylase	WP_021161890.1	WR30_RS06245
NZ_LASC01000001.1	1,361,188	87	1	SNP (transition)	T→C	98.9%	421	1.262	CTG→CCG	L→P	Substitution	UDP-N-acetylmuramate:L-alanyl-gamma-D-glutamyl-meso-DAP ligase	WP_046544896.1	WR30_RS06270
NZ_LASC01000001.1	1,362,847	99	1	SNP (transition)	A→G	100.0%	297	889	ACC→GCC	T→A	Substitution	ribonuclease II	WP_046544898.1	WR30_RS06280
NZ_LASC01000001.1	1,365,455	83	0	Insertion (tandem repeat)	(GG)2→(GG)3	88.0%	178	532			Frame Shift	peptidoglycan transglycosylase	WP_046544900.1	WR30_RS06290
NZ_LASC01000001.1	1,376,186	90	1	SNP (transition)	A→G	97.8%	151	452	CAG→CGG	Q→R	Substitution	3-oxoacyl-ACP reductase	WP_046544907.1	WR30_RS06340
NZ_LASC01000001.1	1,385,858	92	1	Deletion (tandem repeat)	(T)9→(T)8	92.4%
NZ_LASC01000001.1	1,386,826	92	1	SNP (transition)	A→G	100.0%	88	262	TAT→CAT	Y→H	Substitution	glyoxalase	WP_046544914.1	WR30_RS06395
NZ_LASC01000001.1	1,387,918	64	1	SNP (transition)	A→G	100.0%	64	190	TGC→CGC	C→R	Substitution	spermidine synthase	WP_046544915.1	WR30_RS06400
NZ_LASC01000001.1	1,395,756	102	1	SNP (transition)	T→C	100.0%	43	128	CTG→CCG	L→P	Substitution	C4-dicarboxylate ABC transporter	WP_046546282.1	WR30_RS06440
NZ_LASC01000001.1	1,397,709	54	1	SNP (transition)	A→G	100.0%	218	653	AAC→AGC	N→S	Substitution	allantoicase	WP_046544921.1	WR30_RS06445
NZ_LASC01000001.1	1,416,134	94	1	SNP (transition)	C→T	100.0%	118	353	GCC→GTC	A→V	Substitution	FAD-dependent oxidoreductase	WP_046544933.1	WR30_RS06535
NZ_LASC01000001.1	1,420,085	111	1	Deletion (tandem repeat)	(A)8→(A)7	92.8%
NZ_LASC01000001.1	1,424,087	113	1	SNP (transversion)	T→A	100.0%	4	11	ATC→AAC	I→N	Substitution	arginine transporter ATP-binding subunit	WP_046544940.1	WR30_RS06575
NZ_LASC01000001.1	1,432,003	95	1	SNP (transition)	C→T	100.0%	30	88	CTC→TTC	L→F	Substitution	dihydroorotase	WP_046544943.1	WR30_RS06590
NZ_LASC01000001.1	1,432,018	91	1	SNP (transition)	C→T	100.0%	35	103	CCG→TCG	P→S	Substitution	dihydroorotase	WP_046544943.1	WR30_RS06590
NZ_LASC01000001.1	1,434,504	59	1	SNP (transition)	G→A	96.6%	70	210	GGC→GGT		None	hypothetical protein	WP_046544944.1	WR30_RS06600
NZ_LASC01000001.1	1,453,682	77	1	SNP (transition)	A→G	98.7%
NZ_LASC01000001.1	1,460,967	67	1	SNP (transition)	A→G	100.0%	608	1.823	GTG→GCG	V→A	Substitution	membrane protein	WP_046544960.1	WR30_RS06735
NZ_LASC01000001.1	1,470,997	82	1	SNP (transition)	T→C	100.0%	261	782	GAC→GGC	D→G	Substitution	peptidase S41	WP_046546284.1	WR30_RS06780
NZ_LASC01000001.1	1,482,042	104	1	SNP (transition)	C→T	100.0%
NZ_LASC01000001.1	1,483,357	87	1	SNP (transition)	A→G	100.0%	295	883	ACG→GCG	T→A	Substitution	hydroperoxidase	WP_046544972.1	WR30_RS06820
NZ_LASC01000001.1	1,483,479	100	1	SNP (transition)	C→T	100.0%	335	1.005	AGC→AGT		None	hydroperoxidase	WP_046544972.1	WR30_RS06820
NZ_LASC01000001.1	1,488,307	84	1	SNP (transition)	C→T	100.0%	21	63	GCG→GCA		None	YggS family pyridoxal phosphate enzyme	WP_046546285.1	WR30_RS06840
NZ_LASC01000001.1	1,495,936	87	1	SNP (transition)	A→G	100.0%	389	1.167	GAA→GAG		None	dihydropteridine reductase	WP_046544979.1	WR30_RS06870
NZ_LASC01000001.1	1,498,430	97	1	SNP (transition)	T→C	99.0%	190	569	GAC→GGC	D→G	Substitution	protease TldD	WP_046544981.1	WR30_RS06880
NZ_LASC01000001.1	1,502,850	81	1	SNP (transition)	A→G	100.0%	442	1.325	ATG→ACG	M→T	Substitution	hypothetical protein	WP_046544983.1	WR30_RS06890
NZ_LASC01000001.1	1,507,897	48	1	SNP (transition)	T→C	100.0%	358	1.072	AGG→GGG	R→G	Substitution	DNA repair protein	WP_046544984.1	WR30_RS06900
NZ_LASC01000001.1	1,530,641	108	1	SNP (transition)	A→G	100.0%	317	949	TCG→CCG	S→P	Substitution	DNA mismatch repair protein MutL	WP_046544998.1	WR30_RS07005
NZ_LASC01000001.1	1,531,503	93	1	SNP (transition)	C→T	100.0%	29	87	CAG→CAA		None	DNA mismatch repair protein MutL	WP_046544998.1	WR30_RS07005
NZ_LASC01000001.1	1,532,515	94	1	Deletion (tandem repeat)	(T)8→(T)7	93.6%
NZ_LASC01000001.1	1,553,596	83	0	Insertion (tandem repeat)	(G)7→(G)8	83.1%	131	393			Frame Shift	N-terminal cleavage protein	WP_046545011.1	WR30_RS07135
NZ_LASC01000001.1	1,559,382	96	0	Insertion (tandem repeat)	(C)5→(C)6	90.6%
NZ_LASC01000001.1	1,560,699	101	1	SNP (transition)	A→G	100.0%	92	274	ACG→GCG	T→A	Substitution	aldehyde-activating protein	WP_046545020.1	WR30_RS07190
NZ_LASC01000001.1	1,578,257	95	1	SNP (transition)	T→C	100.0%	314	940	ACA→GCA	T→A	Substitution	MFS transporter	WP_039361216.1	WR30_RS07265
NZ_LASC01000001.1	1,579,645	99	1	SNP (transition)	A→G	99.0%	38	112	ACC→GCC	T→A	Substitution	FAD-binding molybdopterin dehydrogenase	WP_046545033.1	WR30_RS07270
NZ_LASC01000001.1	1,602,222	64	1	SNP (transition)	A→G	98.4%	101	301	ACG→GCG	T→A	Substitution	hypothetical protein	WP_046545047.1	WR30_RS07355
NZ_LASC01000001.1	1,608,517	95	1	SNP (transition)	C→T	100.0%
NZ_LASC01000001.1	1,608,590	84	0	Insertion (tandem repeat)	(G)6→(G)7	90.5%
NZ_LASC01000001.1	1,608,650	102	1	SNP (transition)	A→G	100.0%
NZ_LASC01000001.1	1,608,687	112	1	SNP (transition)	C→T	100.0%
NZ_LASC01000001.1	1,612,918	128	1	SNP (transition)	A→G	100.0%
NZ_LASC01000001.1	1,628,209	130	1	SNP (transition)	A→G	100.0%	112	334	ACG→GCG	T→A	Substitution	mannosyltransferase	WP_046546293.1	WR30_RS07480
NZ_LASC01000001.1	1,630,113	136	1	SNP (transition)	A→G	100.0%
NZ_LASC01000001.1	1,635,241	118	1	SNP (transition)	A→G	100.0%
NZ_LASC01000001.1	1,635,741	110	1	Deletion	-C	95.5%	159	476			Frame Shift	mannose-1-phosphate guanylyltransferase	WP_046545068.1	WR30_RS07505
NZ_LASC01000001.1	1,639,699	96	1	SNP (transition)	C→T	100.0%	435	1.305	ACC→ACT		None	glycosyl transferase family 1	WP_046545069.1	WR30_RS07515
NZ_LASC01000001.1	1,646,337	41	0	Insertion (tandem repeat)	(GG)3→(GG)5	80.5%→82.9%	338	1.012			Frame Shift	glycosyl transferase family 1	WP_046545073.1	WR30_RS07535
NZ_LASC01000001.1	1,646,463	104	1	SNP (transition)	T→C	100.0%	380	1.138	TGG→CGG	W→R	Substitution	glycosyl transferase family 1	WP_046545073.1	WR30_RS07535
NZ_LASC01000001.1	1,648,703	93	1	SNP (transition)	T→C	98.9%	248	744	CGT→CGC		None	glycosyl transferase	WP_046545075.1	WR30_RS07545
NZ_LASC01000001.1	1,650,389	125	1	Deletion (tandem repeat)	(G)7→(G)6	91.2%	469	1.407			Frame Shift	multidrug MFS transporter	WP_046545076.1	WR30_RS07550
NZ_LASC01000001.1	1,667,792	91	1	SNP (transition)	T→C	100.0%	461	1.382	GAC→GGC	D→G	Substitution	urease subunit alpha	WP_039367766.1	WR30_RS07630
NZ_LASC01000001.1	1,675,299	72	1	SNP (transition)	A→G	100.0%	63	188	GTG→GCG	V→A	Substitution	urea ABC transporter permease	WP_046545093.1	WR30_RS07665
NZ_LASC01000001.1	1,684,192	83	1	SNP (transition)	A→G	100.0%	19	57	GCA→GCG		None	DNA-binding protein	WP_046545099.1	WR30_RS07725
NZ_LASC01000001.1	1,687,082	101	1	SNP (transition)	T→C	100.0%
NZ_LASC01000001.1	1,699,435	71	1	SNP (transition)	A→G	100.0%
NZ_LASC01000001.1	1,699,557	70	1	SNP (transition)	T→C	100.0%	32	96	CGT→CGC		None	NAD-dependent protein deacetylase	WP_046545113.1	WR30_RS07810
NZ_LASC01000001.1	1,700,469	81	1	SNP (transition)	A→G	100.0%
NZ_LASC01000001.1	1,708,687	83	1	SNP (transition)	C→T	98.8%	142	424	GCC→ACC	A→T	Substitution	aminotransferase	WP_039371039.1	WR30_RS07855
NZ_LASC01000001.1	1,711,336	82	0	Insertion (tandem repeat)	(G)5→(G)6	90.2%
NZ_LASC01000001.1	1,715,442	87	1	SNP (transition)	C→T	100.0%
NZ_LASC01000001.1	1,721,126	81	1	Deletion (tandem repeat)	(G)5→(G)4	96.3%
NZ_LASC01000001.1	1,721,240	121	1	SNP (transition)	A→G	100.0%
NZ_LASC01000001.1	1,726,210	93	1	SNP (transition)	A→G	100.0%	146	436	TGC→CGC	C→R	Substitution	membrane protein	WP_011351253.1	WR30_RS07935
NZ_LASC01000001.1	1,746,531	86	1	SNP (transition)	C→T	100.0%	216	648	CGG→CGA		None	MFS transporter	WP_046545144.1	WR30_RS08035
NZ_LASC01000001.1	1,747,169	98	0	Insertion (tandem repeat)	(G)7→(G)8	87.8%	4	11			Frame Shift	MFS transporter	WP_046545144.1	WR30_RS08035
NZ_LASC01000001.1	1,752,317	105	1	SNP (transition)	A→G	100.0%	12	34	ACG→GCG	T→A	Substitution	hypothetical protein	WP_011351283.1	WR30_RS08075
NZ_LASC01000001.1	1,755,616	88	1	SNP (transition)	A→G	100.0%	465	1.394	CAC→CGC	H→R	Substitution	guanosine-3'%2C5'-bis(diphosphate) 3'-pyrophosphohydrolase	WP_039343380.1	WR30_RS08090
NZ_LASC01000001.1	1,758,840	109	1	Deletion (tandem repeat)	(T)4→(T)3	97.2%	77	230			Frame Shift	porin	WP_046545152.1	WR30_RS08115
NZ_LASC01000001.1	1,759,551	80	1	Deletion (tandem repeat)	(T)9→(T)8	97.5%
NZ_LASC01000001.1	1,764,064	104	1	Deletion (tandem repeat)	(G)5→(G)4	93.3%	57	169			Frame Shift	hypothetical protein	WP_046545157.1	WR30_RS08155
NZ_LASC01000001.1	1,767,269	106	1	SNP (transition)	T→C	100.0%	216	647	GAA→GGA	E→G	Substitution	LuxR family transcriptional regulator	WP_046545161.1	WR30_RS08175
NZ_LASC01000001.1	1,767,286	104	1	SNP (transition)	C→T	100.0%	210	630	CCG→CCA		None	LuxR family transcriptional regulator	WP_046545161.1	WR30_RS08175
NZ_LASC01000001.1	1,768,378	85	1	SNP (transition)	T→C	98.8%	332	995	TAC→TGC	Y→C	Substitution	fructose 1%2C6-bisphosphatase	WP_046545162.1	WR30_RS08185
NZ_LASC01000001.1	1,771,999	93	1	SNP (transition)	A→G	100.0%	116	346	TCG→CCG	S→P	Substitution	aminopeptidase N	WP_046545163.1	WR30_RS08190
NZ_LASC01000001.1	1,787,548	75	1	SNP (transition)	A→G	100.0%	239	715	TTC→CTC	F→L	Substitution	tetratricopeptide repeat protein	WP_046545178.1	WR30_RS08265
NZ_LASC01000001.1	1,803,803	92	1	SNP (transition)	A→G	100.0%	13	39	GCA→GCG		None	hypothetical protein	WP_006486966.1	WR30_RS08330
NZ_LASC01000001.1	1,808,645	104	1	SNP (transition)	T→C	100.0%	267	801	GTT→GTC		None	3-phosphoshikimate 1-carboxyvinyltransferase	WP_046545191.1	WR30_RS08350
NZ_LASC01000001.1	1,823,666	78	1	SNP (transition)	A→G	100.0%	89	265	ACG→GCG	T→A	Substitution	methionine ABC transporter permease	WP_011351347.1	WR30_RS08425
NZ_LASC01000001.1	1,832,209	102	1	SNP (transition)	T→C	100.0%	99	296	GAC→GGC	D→G	Substitution	membrane protein	WP_046545205.1	WR30_RS08470
NZ_LASC01000001.1	1,833,336	90	1	SNP (transition)	T→C	100.0%	140	418	ACC→GCC	T→A	Substitution	sorbosone dehydrogenase	WP_046545206.1	WR30_RS08475
NZ_LASC01000001.1	1,837,989	85	1	SNP (transition)	T→C	100.0%	298	892	TGG→CGG	W→R	Substitution	threonine-phosphate decarboxylase	WP_011351361.1	WR30_RS08505
NZ_LASC01000001.1	1,846,768	100	2	Deletion (tandem repeat)	(GC)5→(GC)4	91.2%→93.0%	317	951			Frame Shift	Fis family transcriptional regulator	WP_046545218.1	WR30_RS08560
NZ_LASC01000001.1	1,848,368	67	1	SNP (transition)	G→A	100.0%	842	2.525	CCG→CTG	P→L	Substitution	hypothetical protein	WP_046546302.1	WR30_RS08570
NZ_LASC01000001.1	1,849,685	83	1	SNP (transition)	A→G	100.0%	403	1.208	GTG→GCG	V→A	Substitution	hypothetical protein	WP_046546302.1	WR30_RS08570
NZ_LASC01000001.1	1,854,819	100	1	Deletion (tandem repeat)	(C)5→(C)4	99.0%	314	942			Frame Shift	multidrug transporter MatE	WP_046545222.1	WR30_RS08590
NZ_LASC01000001.1	1,859,847	84	0	Insertion (tandem repeat)	(G)6→(G)7	86.9%	34	101			Frame Shift	AraC family transcriptional regulator	WP_046545226.1	WR30_RS08620
NZ_LASC01000001.1	1,863,809	85	1	SNP (transition)	T→C	100.0%	76	227	ATC→ACC	I→T	Substitution	sodium:proton antiporter	WP_046545230.1	WR30_RS08655
NZ_LASC01000001.1	1,870,802	95	1	SNP (transition)	C→T	100.0%	272	816	GCG→GCA		None	molybdenum cofactor biosynthesis protein MoeA	WP_046545235.1	WR30_RS08690
NZ_LASC01000001.1	1,875,525	95	0	Insertion (tandem repeat)	(C)5→(C)6	90.5%
NZ_LASC01000001.1	1,883,832	94	1	SNP (transition)	T→C	100.0%	92	276	GGT→GGC		None	ACP S-malonyltransferase	WP_046545244.1	WR30_RS08750
NZ_LASC01000001.1	1,915,074	86	1	SNP (transition)	T→C	100.0%	207	619	ACC→GCC	T→A	Substitution	photosynthetic protein synthase I	WP_046545263.1	WR30_RS08940
NZ_LASC01000001.1	1,916,627	80	1	SNP (transition)	T→C	100.0%	218	653	GTC→GCC	V→A	Substitution	trehalose phosphatase	WP_046545264.1	WR30_RS08945
NZ_LASC01000001.1	1,923,413	84	1	SNP (transition)	C→T	100.0%	399	1.196	CGG→CAG	R→Q	Substitution	glucarate dehydratase	WP_039348297.1	WR30_RS08975
NZ_LASC01000001.1	1,923,766	94	1	SNP (transition)	A→G	100.0%	281	843	GCT→GCC		None	glucarate dehydratase	WP_039348297.1	WR30_RS08975
NZ_LASC01000001.1	1,926,561	104	1	SNP (transition)	A→G	100.0%	148	443	ATG→ACG	M→T	Substitution	amino acid ABC transporter substrate-binding protein	WP_046545269.1	WR30_RS08985
NZ_LASC01000001.1	1,928,705	92	1	SNP (transition)	A→G	98.9%	269	805	TAC→CAC	Y→H	Substitution	phospholipase C	WP_046545270.1	WR30_RS08990
NZ_LASC01000001.1	1,929,436	81	0	Insertion (tandem repeat)	(G)7→(G)8	77.8%	25	75			Frame Shift	phospholipase C	WP_046545270.1	WR30_RS08990
NZ_LASC01000001.1	1,932,937	95	0	Insertion (tandem repeat)	(G)5→(G)6	89.5%
NZ_LASC01000001.1	1,937,596	78	1	SNP (transition)	T→C	100.0%	134	401	GTG→GCG	V→A	Substitution	membrane protein	WP_046545275.1	WR30_RS09025
NZ_LASC01000001.1	1,938,977	132	1	SNP (transition)	A→G	100.0%
NZ_LASC01000001.1	1,940,198	77	1	SNP (transition)	A→G	100.0%	118	352	ACG→GCG	T→A	Substitution	amino acid ABC transporter permease	WP_046545277.1	WR30_RS09040
NZ_LASC01000001.1	1,943,672	82	1	SNP (transition)	C→T	98.8%	70	210	CGC→CGT		None	acetylornithine aminotransferase	WP_046545279.1	WR30_RS09055
NZ_LASC01000001.1	1,956,895	61	1	SNP (transition)	A→G	98.4%
NZ_LASC01000001.1	1,959,169	92	0	Insertion (tandem repeat)	(A)7→(A)8	89.1%
NZ_LASC01000001.1	1,967,519	77	0	Insertion (tandem repeat)	(G)5→(G)6	93.5%	192	575			Frame Shift	IclR family transcriptional regulator	WP_046545295.1	WR30_RS09135
NZ_LASC01000001.1	1,979,734	87	1	SNP (transition)	T→C	100.0%	358	1.072	ATG→GTG	M→V	Substitution	proline-specific permease	WP_039352275.1	WR30_RS09190
NZ_LASC01000001.1	1,981,547	107	1	SNP (transition)	A→G	100.0%	614	1.841	GTA→GCA	V→A	Substitution	membrane protein	WP_046545304.1	WR30_RS09195
NZ_LASC01000001.1	1,982,835	93	2	Deletion (tandem repeat)	(GC)5→(GC)4	95.7%→96.8%	184	552			Frame Shift	membrane protein	WP_046545304.1	WR30_RS09195
NZ_LASC01000001.1	1,983,258	125	1	SNP (transition)	A→G	100.0%	44	130	TTC→CTC	F→L	Substitution	membrane protein	WP_046545304.1	WR30_RS09195
NZ_LASC01000001.1	1,985,904	56	1	SNP (transition)	A→G	100.0%	779	2.335	ACG→GCG	T→A	Substitution	exodeoxyribonuclease V subunit gamma	WP_046545305.1	WR30_RS09200
NZ_LASC01000001.1	1,991,970	84	1	SNP (transition)	A→G	100.0%	451	1.353	GAA→GAG		None	exodeoxyribonuclease V subunit alpha	WP_046546305.1	WR30_RS0921
NZ_LASC01000001.1	2,004,568	66	1	SNP (transition)	C→T	100.0%	162	484	GCT→ACT	A→T	Substitution	MFS transporter	WP_039352313.1	WR30_RS09275
NZ_LASC01000001.1	2,024,133	115	1	SNP (transition)	C→T	100.0%
NZ_LASC01000001.1	2,033,846	96	1	SNP (transition)	A→G	100.0%	634	1.901	GTA→GCA	V→A	Substitution	fimbrial protein	WP_046545336.1	WR30_RS09410
NZ_LASC01000001.1	2,037,709	99	1	SNP (transition)	C→T	96.0%	355	1.063	GCC→ACC	A→T	Substitution	MFS transporter	WP_046545339.1	WR30_RS09425
NZ_LASC01000001.1	2,038,489	88	1	SNP (transition)	C→T	100.0%	95	283	GGC→AGC	G→S	Substitution	MFS transporter	WP_046545339.1	WR30_RS09425
NZ_LASC01000001.1	2,039,203	122	1	SNP (transition)	T→C	99.2%
NZ_LASC01000001.1	2,045,606	87	1	SNP (transition)	T→C	98.9%	16	47	CAC→CGC	H→R	Substitution	heat-shock protein	WP_039352402.1	WR30_RS09460
NZ_LASC01000001.1	2,047,725	85	0	Insertion (tandem repeat)	(G)7→(G)8	89.4%
NZ_LASC01000001.1	2,050,133	86	1	SNP (transition)	C→T	100.0%
NZ_LASC01000001.1	2,050,622	97	1	SNP (transition)	A→G	100.0%	126	376	ACC→GCC	T→A	Substitution	malonate decarboxylase subunit alpha	WP_046545349.1	WR30_RS09495
NZ_LASC01000001.1	2,059,112	84	1	SNP (transition)	A→G	98.8%
NZ_LASC01000001.1	2,070,070	72	1	SNP (transition)	T→C	100.0%	349	1.045	TTC→CTC	F→L	Substitution	carbamoyl phosphate synthase small subunit	WP_041492797.1	WR30_RS09595
NZ_LASC01000001.1	2,074,918	95	1	SNP (transition)	G→A	98.9%	46	137	CGT→CAT	R→H	Substitution	membrane protein	WP_046545365.1	WR30_RS09615
NZ_LASC01000001.1	2,084,053	118	1	SNP (transition)	G→A	100.0%	120	360	CTG→CTA		None	phosphate transporter permease subunit PtsA	WP_046545371.1	WR30_RS09655
NZ_LASC01000001.1	2,088,343	91	1	Deletion (tandem repeat)	(A)8→(A)7	91.2%
NZ_LASC01000001.1	2,093,690	67	1	SNP (transition)	A→G	100.0%	108	322	AGC→GGC	S→G	Substitution	phosphohistidine phosphatase	WP_046545375.1	WR30_RS09700
NZ_LASC01000001.1	2,101,206	124	0	Insertion (tandem repeat)	(G)5→(G)6	93.5%
NZ_LASC01000001.1	2,114,934	59	1	SNP (transition)	T→C	98.3%	137	410	CTG→CCG	L→P	Substitution	NADPH:quinone oxidoreductase	WP_046545387.1	WR30_RS09780
NZ_LASC01000001.1	2,116,134	79	1	SNP (transition)	G→A	100.0%	71	212	CCG→CTG	P→L	Substitution	PadR family transcriptional regulator	WP_046545388.1	WR30_RS09785
NZ_LASC01000001.1	2,121,406	71	1	SNP (transition)	T→C	100.0%	7	19	TTG→CTG		None	TonB-dependent receptor	WP_046546313.1	WR30_RS09815
NZ_LASC01000001.1	2,123,077	90	1	SNP (transition)	A→G	100.0%	564	1.69	ACA→GCA	T→A	Substitution	TonB-dependent receptor	WP_046546313.1	WR30_RS09815
NZ_LASC01000001.1	2,124,665	77	1	SNP (transition)	A→G	100.0%	132	394	ATG→GTG	M→V	Substitution	iron ABC transporter substrate-binding protein	WP_046545394.1	WR30_RS09825
NZ_LASC01000001.1	2,126,041	51	1	SNP (transition)	A→G	100.0%	253	757	ATG→GTG	M→V	Substitution	ABC transporter permease	WP_046545395.1	WR30_RS09830
NZ_LASC01000001.1	2,126,582	62	6	Deletion (tandem repeat)	(CGAGCC)3→(CGAGCC)2	75.0%→84.1%
NZ_LASC01000001.1	2,127,049	91	1	SNP (transition)	A→G	98.9%
NZ_LASC01000001.1	2,128,321	103	1	SNP (transversion)	G→C	99.0%	22	64	CTC→GTC	L→V	Substitution	transcriptional regulator	WP_046545396.1	WR30_RS09840
NZ_LASC01000001.1	2,130,348	108	0	Insertion (tandem repeat)	(G)5→(G)6	88.0%	61	183			Frame Shift	hypothetical protein	WP_046546314.1	WR30_RS09855
NZ_LASC01000001.1	2,156,741	57	1	SNP (transition)	G→A	100.0%	494	1.48	GCG→ACG	A→T	Substitution	cellulose biosynthesis protein	WP_046545416.1	WR30_RS09970
NZ_LASC01000001.1	2,165,718	93	1	SNP (transition)	A→G	100.0%	349	1.046	TAC→TGC	Y→C	Substitution	cellulose synthase	WP_046545420.1	WR30_RS09995
NZ_LASC01000001.1	2,168,884	92	1	SNP (transition)	A→G	100.0%	184	550	TTC→CTC	F→L	Substitution	sodium:proton exchanger	WP_046545424.1	WR30_RS10015
NZ_LASC01000001.1	2,177,578	85	1	SNP (transition)	C→T	98.8%
NZ_LASC01000001.1	2,178,981	89	1	SNP (transition)	A→G	100.0%	71	212	GTG→GCG	V→A	Substitution	acid phosphatase	WP_046545433.1	WR30_RS10065
NZ_LASC01000001.1	2,179,880	99	1	SNP (transition)	A→G	100.0%	156	467	GAC→GGC	D→G	Substitution	cytochrome C peroxidase	WP_046545434.1	WR30_RS10070
NZ_LASC01000001.1	2,191,767	105	1	SNP (transition)	C→T	100.0%	69	206	CCC→CTC	P→L	Substitution	ADP-ribose pyrophosphatase	WP_039347430.1	WR30_RS10125
NZ_LASC01000001.1	2,197,856	77	1	SNP (transition)	A→G	100.0%	265	794	ATG→ACG	M→T	Substitution	5-deoxyglucuronate isomerase	WP_046545445.1	WR30_RS10165
NZ_LASC01000001.1	2,203,853	87	1	SNP (transition)	C→T	100.0%
NZ_LASC01000001.1	2,210,772	91	1	SNP (transition)	G→A	100.0%	67	200	TGC→TAC	C→Y	Substitution	oxidoreductase	WP_046545454.1	WR30_RS10215
NZ_LASC01000001.1	2,216,888	119	1	SNP (transition)	C→T	100.0%	35	105	GCC→GCT		None	XRE family transcriptional regulator	WP_006490421.1	WR30_RS10245
NZ_LASC01000001.1	2,220,721	82	1	SNP (transition)	A→G	100.0%	622	1.865	GAC→GGC	D→G	Substitution	histidine kinase	WP_046545460.1	WR30_RS10255
NZ_LASC01000001.1	2,229,802	107	1	SNP (transition)	A→G	100.0%	227	680	GTG→GCG	V→A	Substitution	Fosmidomycin resistance protein	WP_046545464.1	WR30_RS10285
NZ_LASC01000001.1	2,233,195	59	1	SNP (transition)	C→T	96.6%	91	271	GCC→ACC	A→T	Substitution	membrane protein	WP_011351755.1	WR30_RS10295
NZ_LASC01000001.1	2,241,197	104	1	SNP (transition)	T→C	100.0%	131	393			Extension	membrane protein	WP_039347320.1	WR30_RS10330
NZ_LASC01000001.1	2,246,294	116	1	SNP (transition)	G→A	100.0%	508	1.523	CGC→CAC	R→H	Substitution	glycerol acyltransferase	WP_046545471.1	WR30_RS10355
NZ_LASC01000001.1	2,256,782	95	1	SNP (transition)	G→A	100.0%	180	540	GCG→GCA		None	alpha/beta hydrolase	WP_046545477.1	WR30_RS10405
NZ_LASC01000001.1	2,256,952	81	1	SNP (transition)	A→G	100.0%	237	710	GAC→GGC	D→G	Substitution	alpha/beta hydrolase	WP_046545477.1	WR30_RS10405
NZ_LASC01000001.1	2,259,054	82	1	SNP (transition)	A→G	100.0%	481	1.442	AAC→AGC	N→S	Substitution	GTP pyrophosphokinase	WP_046545478.1	WR30_RS10415
NZ_LASC01000001.1	2,263,690	107	1	SNP (transition)	T→C	100.0%	1	2	ATG→ACG	M→T	Substitution	phenylalanyl-tRNA synthetase subunit alpha	WP_041492813.1	WR30_RS10445
NZ_LASC01000001.1	2,264,947	99	1	SNP (transition)	T→C	100.0%	50	149	GTG→GCG	V→A	Substitution	phenylalanyl-tRNA synthetase subunit beta	WP_046545480.1	WR30_RS10450
NZ_LASC01000001.1	2,277,893	99	1	SNP (transition)	A→G	100.0%	134	400			Extension	transposase	WP_006409263.1	WR30_RS10520
NZ_LASC01000001.1	2,291,343	128	1	SNP (transition)	C→T	100.0%	392	1.174	GGC→AGC	G→S	Substitution	multidrug resistance protein B	WP_046545496.1	WR30_RS10570
NZ_LASC01000001.1	2,292,425	105	1	SNP (transition)	A→G	100.0%	31	92	GTG→GCG	V→A	Substitution	multidrug resistance protein B	WP_046545496.1	WR30_RS10570
NZ_LASC01000001.1	2,294,427	72	1	SNP (transition)	A→G	100.0%	294	882	GAT→GAC		None	MarR family transcriptional regulator	WP_046545497.1	WR30_RS10580
NZ_LASC01000001.1	2,294,894	86	1	SNP (transition)	A→G	100.0%	139	415	TAC→CAC	Y→H	Substitution	MarR family transcriptional regulator	WP_046545497.1	WR30_RS10580
NZ_LASC01000001.1	2,302,450	81	1	SNP (transition)	G→A	98.8%	362	1.086	CCG→CCA		None	dihydrolipoamide succinyltransferase	WP_046545500.1	WR30_RS10600
NZ_LASC01000001.1	2,306,464	104	1	SNP (transition)	C→T	100.0%	4	12	CTG→CTA		None	hypothetical protein	WP_046545504.1	WR30_RS10620
NZ_LASC01000001.1	2,307,036	105	1	SNP (transition)	A→G	100.0%	431	1.292	GTG→GCG	V→A	Substitution	sugar transporter	WP_046545505.1	WR30_RS10625
NZ_LASC01000001.1	2,308,524	93	1	SNP (transition)	A→G	98.9%	431	1.292	CTG→CCG	L→P	Substitution	membrane protein	WP_046545506.1	WR30_RS10630
NZ_LASC01000001.1	2,364,700	110	1	Deletion (tandem repeat)	(A)8→(A)7	85.5%	319	957			Frame Shift	tRNA-dihydrouridine synthase A	WP_046545549.1	WR30_RS10920
NZ_LASC01000001.1	2,367,806	126	1	SNP (transition)	T→C	100.0%	4	10	TCG→CCG	S→P	Substitution	hypothetical protein	WP_046545554.1	WR30_RS10950
NZ_LASC01000001.1	2,373,015	73	1	SNP (transition)	A→G	100.0%	428	1.283	GTC→GCC	V→A	Substitution	DNA methyltransferase	WP_046545560.1	WR30_RS10985
NZ_LASC01000001.1	2,377,309	105	1	SNP (transition)	A→G	100.0%	393	1.178	CTC→CCC	L→P	Substitution	DNA repair protein	WP_046545564.1	WR30_RS11005
NZ_LASC01000001.1	2,380,913	107	1	SNP (transition)	A→G	100.0%	169	506	GTC→GCC	V→A	Substitution	hypothetical protein	WP_046545567.1	WR30_RS11020
NZ_LASC01000001.1	2,382,052	110	1	SNP (transition)	A→G	100.0%
NZ_LASC01000001.1	2,382,328	94	1	SNP (transition)	T→C	100.0%	80	239	AAC→AGC	N→S	Substitution	hypothetical protein	WP_046545569.1	WR30_RS11030
NZ_LASC01000001.1	2,396,773	99	1	SNP (transition)	A→G	100.0%	434	1.3	ACC→GCC	T→A	Substitution	HI1409 family phage-associated protein	WP_046545585.1	WR30_RS11125
NZ_LASC01000001.1	2,405,322	105	1	SNP (transition)	A→G	100.0%	423	1.268	TAT→TGT	Y→C	Substitution	hypothetical protein	WP_046545596.1	WR30_RS11180
NZ_LASC01000001.1	2,408,209	82	1	SNP (transition)	A→G	100.0%	522	1.564	AGC→GGC	S→G	Substitution	mannosyl-glycoprotein endo-beta-N-acetylglucosamidase	WP_046545599.1	WR30_RS11195
NZ_LASC01000001.1	2,414,782	87	1	SNP (transition)	A→G	100.0%	76	226	ACC→GCC	T→A	Substitution	bacteriophage protein	WP_046545608.1	WR30_RS11250
NZ_LASC01000001.1	2,415,826	110	1	SNP (transition)	A→G	99.1%	30	89	CAG→CGG	Q→R	Substitution	bacteriophage protein	WP_046545609.1	WR30_RS11255
NZ_LASC01000001.1	2,421,886	136	0	Insertion (tandem repeat)	(G)6→(G)7	92.6%
NZ_LASC01000001.1	2,422,593	106	1	SNP (transition)	G→A	98.1%	63	187	CGG→TGG	R→W	Substitution	hypothetical protein	WP_012328164.1	WR30_RS11305
NZ_LASC01000001.1	2,426,017	111	0	Insertion (tandem repeat)	(GG)3→(GG)4	89.2%
NZ_LASC01000001.1	2,427,655	102	1	SNP (transition)	C→T	100.0%	62	185	GCG→GTG	A→V	Substitution	hypothetical protein	WP_046545622.1	WR30_RS11330
NZ_LASC01000001.1	2,428,987	111	1	SNP (transition)	A→G	100.0%
NZ_LASC01000001.1	2,433,920	110	1	SNP (transition)	A→G	100.0%
NZ_LASC01000001.1	2,437,108	63	1	SNP (transition)	A→G	100.0%	249	746	TAC→TGC	Y→C	Substitution	aldo/keto reductase	WP_046545631.1	WR30_RS11385
NZ_LASC01000001.1	2,441,411	87	1	SNP (transition)	C→T	100.0%
NZ_LASC01000001.1	2,443,466	80	1	SNP (transition)	A→G	100.0%	308	922	ACG→GCG	T→A	Substitution	membrane protein	WP_046545636.1	WR30_RS11410
NZ_LASC01000001.1	2,448,063	103	1	SNP (transition)	A→G	99.0%	178	534	GGT→GGC		None	LexA repressor	WP_009689103.1	WR30_RS11445
NZ_LASC01000001.1	2,452,975	108	1	SNP (transition)	A→G	100.0%
NZ_LASC01000001.1	2,461,237	77	1	SNP (transition)	G→A	100.0%	106	318	CCG→CCA		None	membrane protein	WP_046545648.1	WR30_RS11505
NZ_LASC01000001.1	2,469,458	109	1	SNP (transversion)	T→G	100.0%	335	1.004	GTG→GGG	V→G	Substitution	alpha-ketoglutarate permease	WP_046545651.1	WR30_RS11525
NZ_LASC01000001.1	2,473,827	120	1	SNP (transition)	C→T	100.0%	311	933	AAC→AAT		None	spermidine/putrescine ABC transporter substrate-binding protein	WP_046545655.1	WR30_RS11545
NZ_LASC01000001.1	2,475,323	108	0	Insertion (tandem repeat)	(T)9→(T)10	91.7%
NZ_LASC01000001.1	2,479,417	82	1	SNP (transition)	A→G	100.0%	590	1.77	GCA→GCG		None	usher protein	WP_046546336.1	WR30_RS11565
NZ_LASC01000001.1	2,485,854	107	1	SNP (transition)	A→G	100.0%	123	368	CAG→CGG	Q→R	Substitution	amino acid ABC transporter substrate-binding protein	WP_046545662.1	WR30_RS11585
NZ_LASC01000001.1	2,497,894	96	1	SNP (transition)	T→C	99.0%	3.096	9.288	GGT→GGC		None	cell surface protein	WP_046545664.1	WR30_RS11600
NZ_LASC01000001.1	2,502,810	101	0	Insertion (tandem repeat)	(G)5→(G)6	97.0%	81	241			Frame Shift	TetR family transcriptional regulator	WP_046545668.1	WR30_RS11620
NZ_LASC01000001.1	2,504,170	84	1	SNP (transition)	T→C	100.0%	324	971	GTG→GCG	V→A	Substitution	multidrug transporter	WP_046545669.1	WR30_RS11625
NZ_LASC01000001.1	2,505,298	98	1	SNP (transition)	G→A	100.0%	293	879	GCG→GCA		None	multidrug transporter	WP_046545670.1	WR30_RS11630
NZ_LASC01000001.1	2,509,131	75	0	Insertion (tandem repeat)	(C)6→(C)7	92.0%
NZ_LASC01000001.1	2,512,084	105	1	SNP (transition)	C→T	100.0%	534	1.602	AGC→AGT		None	fimbrial protein	WP_046545671.1	WR30_RS11645
NZ_LASC01000001.1	2,515,979	86	1	SNP (transition)	G→A	100.0%	135	405	CTG→CTA		None	extracytoplasmic-function sigma-70 factor	WP_039358666.1	WR30_RS11665
NZ_LASC01000001.1	2,521,330	93	1	SNP (transition)	A→G	100.0%	263	788	CAG→CGG	Q→R	Substitution	iron reductase	WP_046545677.1	WR30_RS11690
NZ_LASC01000001.1	2,527,657	81	1	SNP (transition)	G→A	100.0%	1.02	3.06	GCG→GCA		None	cytochrome C peroxidase	WP_046546340.1	WR30_RS11705
NZ_LASC01000001.1	2,529,655	93	1	SNP (transition)	C→T	98.9%	1.686	5.058	GTC→GTT		None	cytochrome C peroxidase	WP_046546340.1	WR30_RS11705
NZ_LASC01000001.1	2,543,056	94	1	SNP (transition)	A→G	100.0%	444	1.331	CAG→CGG	Q→R	Substitution	TonB-dependent receptor	WP_046545683.1	WR30_RS11725
NZ_LASC01000001.1	2,543,506	95	1	SNP (transition)	A→G	100.0%	594	1.781	GAC→GGC	D→G	Substitution	TonB-dependent receptor	WP_046545683.1	WR30_RS11725
NZ_LASC01000001.1	2,549,097	100	1	SNP (transition)	A→G	100.0%
NZ_LASC01000001.1	2,549,867	74	1	SNP (transition)	T→C	100.0%	225	674	GTG→GCG	V→A	Substitution	amidohydrolase	WP_046545689.1	WR30_RS11760
NZ_LASC01000001.1	2,550,692	87	1	SNP (transition)	T→C	100.0%	412	1.234	ACG→GCG	T→A	Substitution	cobyrinic acid a%2Cc-diamide synthase	WP_046545691.1	WR30_RS11770
NZ_LASC01000001.1	2,551,178	89	1	SNP (transition)	T→C	100.0%	250	748	ATC→GTC	I→V	Substitution	cobyrinic acid a%2Cc-diamide synthase	WP_046545691.1	WR30_RS11770
NZ_LASC01000001.1	2,553,836	80	0	Insertion (tandem repeat)	(C)5→(C)6	92.5%
NZ_LASC01000001.1	2,557,475	67	1	SNP (transition)	G→A	100.0%	213	639			Truncation	cobalamin biosynthesis protein CobN	WP_046545696.1	WR30_RS11800
NZ_LASC01000001.1	2,564,957	82	1	SNP (transition)	A→G	100.0%
NZ_LASC01000001.1	2,573,664	77	1	SNP (transition)	G→A	100.0%	113	339	ATC→ATT		None	cobalamin biosynthesis protein CbiG	WP_046545709.1	WR30_RS11870
NZ_LASC01000001.1	2,575,281	69	1	SNP (transition)	A→G	100.0%	26	76	TCG→CCG	S→P	Substitution	precorrin isomerase	WP_046545711.1	WR30_RS11880
NZ_LASC01000001.1	2,584,541	96	1	Deletion (tandem repeat)	(T)5→(T)4	96.9%	124	371			Frame Shift	oxidoreductase	WP_046545720.1	WR30_RS11930
NZ_LASC01000001.1	2,586,491	104	1	SNP (transition)	A→G	100.0%	121	362	TTC→TCC	F→S	Substitution	glutathione S-transferase	WP_046545722.1	WR30_RS11940
NZ_LASC01000001.1	2,591,177	71	0	Insertion (tandem repeat)	(C)7→(C)8	76.1%
NZ_LASC01000001.1	2,591,177	71	0	Insertion (tandem repeat)	(CCC)2→(CCC)3	90.1%
NZ_LASC01000001.1	2,606,176	75	1	SNP (transition)	A→G	100.0%	319	956	GAC→GGC	D→G	Substitution	CoA-transferase	WP_046546343.1	WR30_RS12025
NZ_LASC01000001.1	2,610,243	97	1	SNP (transition)	A→G	100.0%
NZ_LASC01000001.1	2,610,597	114	1	SNP (transition)	T→C	100.0%	117	351	CGT→CGC		None	phenazine biosynthesis protein	WP_046545741.1	WR30_RS12050
NZ_LASC01000001.1	2,613,371	95	2	Deletion (tandem repeat)	(CG)5→(CG)4	90.6%→91.6%	113	339			Frame Shift	peptide chain release factor-like protein	WP_046545743.1	WR30_RS12060
NZ_LASC01000001.1	2,614,413	84	1	SNP (transition)	A→G	100.0%	147	440	GTG→GCG	V→A	Substitution	hypothetical protein	WP_046545744.1	WR30_RS12065
NZ_LASC01000001.1	2,622,403	67	1	SNP (transition)	C→T	97.0%	335	1.004	GCG→GTG	A→V	Substitution	2-nitropropane dioxygenase	WP_046545750.1	WR30_RS12095
NZ_LASC01000001.1	2,629,837	94	1	SNP (transition)	T→C	100.0%
NZ_LASC01000001.1	2,631,302	67	1	SNP (transition)	A→G	100.0%	76	227	GTG→GCG	V→A	Substitution	hypothetical protein	WP_046545759.1	WR30_RS12160
NZ_LASC01000001.1	2,631,504	80	1	SNP (transition)	C→T	100.0%	9	25	GGT→AGT	G→S	Substitution	hypothetical protein	WP_046545759.1	WR30_RS12160
NZ_LASC01000001.1	2,635,238	58	1	SNP (transition)	A→G	100.0%	196	586	TGG→CGG	W→R	Substitution	AraC family transcriptional regulator	WP_039364066.1	WR30_RS12180
NZ_LASC01000001.1	2,641,141	82	1	SNP (transition)	G→A	100.0%	63	187	GAC→AAC	D→N	Substitution	hypothetical protein	WP_046545763.1	WR30_RS12205
NZ_LASC01000001.1	2,642,264	82	1	SNP (transition)	T→C	100.0%	35	104	GAC→GGC	D→G	Substitution	glutamine amidotransferase	WP_046545764.1	WR30_RS12210
NZ_LASC01000001.1	2,643,604	83	2	Deletion (tandem repeat)	(CG)5→(CG)4	90.4%	214	641			Frame Shift	cystathionine beta-lyase	WP_046546348.1	WR30_RS12220
NZ_LASC01000001.1	2,648,903	117	1	SNP (transition)	T→C	100.0%	160	478	ACG→GCG	T→A	Substitution	glutathione S-transferase	WP_046545768.1	WR30_RS12245
NZ_LASC01000001.1	2,664,685	92	1	SNP (transition)	A→G	100.0%	140	419	GTA→GCA	V→A	Substitution	XRE family transcriptional regulator	WP_046545776.1	WR30_RS12290
NZ_LASC01000001.1	2,669,567	102	0	Insertion (tandem repeat)	(A)8→(A)9	96.1%
NZ_LASC01000001.1	2,673,107	98	1	SNP (transition)	T→C	99.0%	266	797	AAG→AGG	K→R	Substitution	magnesium transporter	WP_046546353.1	WR30_RS12340
NZ_LASC01000001.1	2,675,201	98	1	SNP (transition)	G→A	99.0%	287	859	CTG→TTG		None	saccharopine dehydrogenase	WP_039357959.1	WR30_RS12355
NZ_LASC01000001.1	2,681,348	86	1	SNP (transition)	T→C	100.0%	101	301	TTC→CTC	F→L	Substitution	hypothetical protein	WP_046545788.1	WR30_RS12390
NZ_LASC01000001.1	2,686,571	62	1	SNP (transition)	A→G	82.3%
NZ_LASC01000001.1	2,694,438	72	1	SNP (transition)	T→C	100.0%	305	914	GTA→GCA	V→A	Substitution	RND transporter MFP subunit	WP_046545799.1	WR30_RS12455
NZ_LASC01000001.1	2,694,549	86	1	SNP (transition)	T→C	100.0%	342	1.025	GTG→GCG	V→A	Substitution	RND transporter MFP subunit	WP_046545799.1	WR30_RS12455
NZ_LASC01000001.1	2,695,836	107	1	SNP (transition)	C→T	100.0%	402	1.206	CTC→CTT		None	multidrug transporter AcrB	WP_046545800.1	WR30_RS12460
NZ_LASC01000001.1	2,696,962	81	1	SNP (transition)	G→A	100.0%	778	2.332	GAT→AAT	D→N	Substitution	multidrug transporter AcrB	WP_046545800.1	WR30_RS12460
NZ_LASC01000001.1	2,703,731	51	0	Insertion (tandem repeat)	(CCC)2→(CCC)3	88.2%
NZ_LASC01000001.1	2,709,438	85	1	SNP (transition)	T→C	100.0%	354	1.06	ACG→GCG	T→A	Substitution	ABC transporter substrate-binding protein	WP_046545809.1	WR30_RS12515
NZ_LASC01000001.1	2,712,473	89	1	SNP (transition)	A→G	100.0%	198	593	TTC→TCC	F→S	Substitution	2-nitropropane dioxygenase	WP_046545810.1	WR30_RS12530
NZ_LASC01000001.1	2,716,755	93	1	SNP (transition)	A→G	100.0%	18	53	CTC→CCC	L→P	Substitution	hypothetical protein	WP_046545813.1	WR30_RS12550
NZ_LASC01000001.1	2,724,940	104	1	SNP (transversion)	A→C	99.0%
NZ_LASC01000001.1	2,725,138	112	1	SNP (transition)	G→A	100.0%	516	1.548	TTC→TTT		None	ABC transporter ATP-binding protein	WP_046545822.1	WR30_RS12600
NZ_LASC01000001.1	2,731,379	77	1	SNP (transition)	A→G	100.0%	127	380	GTA→GCA	V→A	Substitution	hypothetical protein	WP_046545826.1	WR30_RS12625
NZ_LASC01000001.1	2,731,506	92	1	SNP (transition)	T→C	100.0%	85	253	ACG→GCG	T→A	Substitution	hypothetical protein	WP_046545826.1	WR30_RS12625
NZ_LASC01000001.1	2,732,433	97	1	SNP (transition)	T→C	100.0%	42	125	CAG→CGG	Q→R	Substitution	hypothetical protein	WP_046546357.1	WR30_RS12630
NZ_LASC01000001.1	2,734,256	102	1	SNP (transition)	T→C	100.0%	134	401	CTC→CCC	L→P	Substitution	LysR family transcriptional regulator	WP_046545828.1	WR30_RS12640
NZ_LASC01000001.1	2,735,197	90	1	SNP (transition)	T→C	100.0%	78	233	GTG→GCG	V→A	Substitution	phosphoserine phosphatase	WP_046546358.1	WR30_RS12645
NZ_LASC01000001.1	2,737,499	79	1	SNP (transition)	T→C	100.0%	79	237	GAA→GAG		None	hypothetical protein	WP_046545830.1	WR30_RS12655
NZ_LASC01000001.1	2,739,086	90	1	SNP (transition)	G→A	100.0%	351	1.052	GCG→GTG	A→V	Substitution	ribosomal protein S12 methylthiotransferase	WP_046545832.1	WR30_RS12665
NZ_LASC01000001.1	2,739,880	89	1	SNP (transition)	G→A	100.0%	86	258	GCC→GCT		None	ribosomal protein S12 methylthiotransferase	WP_046545832.1	WR30_RS12665
NZ_LASC01000001.1	2,748,991	84	1	SNP (transition)	A→G	100.0%	543	1.628	GTG→GCG	V→A	Substitution	poly-beta-hydroxybutyrate polymerase	WP_046545838.1	WR30_RS12715
NZ_LASC01000001.1	2,753,421	107	1	SNP (transition)	T→C	98.1%	116	347	ATC→ACC	I→T	Substitution	competence protein ComL	WP_046545840.1	WR30_RS12730
NZ_LASC01000001.1	2,755,461	103	1	SNP (transition)	G→A	100.0%	269	806	GCG→GTG	A→V	Substitution	helicase	WP_046545841.1	WR30_RS12735
NZ_LASC01000001.1	2,761,515	97	1	SNP (transition)	T→C	99.0%	122	364	ATT→GTT	I→V	Substitution	potassium transporter Kup	WP_046545844.1	WR30_RS12755
NZ_LASC01000001.1	2,763,494	84	1	SNP (transition)	G→A	100.0%	204	612	GCC→GCT		None	adenylosuccinate synthetase	WP_039360238.1	WR30_RS12765
NZ_LASC01000001.1	2,764,203	105	1	SNP (transition)	T→C	100.0%
NZ_LASC01000001.1	2,766,624	94	1	SNP (transition)	T→C	100.0%	442	1.326	TAA→TAG		None	membrane protein	WP_046545847.1	WR30_RS12785
NZ_LASC01000001.1	2,766,686	93	1	SNP (transition)	T→C	100.0%	422	1.264	ACC→GCC	T→A	Substitution	membrane protein	WP_046545847.1	WR30_RS12785
NZ_LASC01000001.1	2,779,765	79	1	SNP (transition)	A→G	100.0%	462	1.386	GGT→GGC		None	23S rRNA methyltransferase	WP_046545854.1	WR30_RS12845
NZ_LASC01000001.1	2,782,241	110	1	SNP (transition)	T→C	100.0%	244	731	GAG→GGG	E→G	Substitution	3'-5' exonuclease	WP_039360281.1	WR30_RS12855
NZ_LASC01000001.1	2,785,874	87	1	SNP (transition)	A→G	100.0%	9	26	TTC→TCC	F→S	Substitution	protein-L-isoaspartate O-methyltransferase	WP_046546361.1	WR30_RS12870
NZ_LASC01000001.1	2,792,920	97	1	SNP (transition)	T→C	100.0%	72	214	TAC→CAC	Y→H	Substitution	transcription termination factor Rho	WP_006478662.1	WR30_RS12905
NZ_LASC01000001.1	2,795,163	74	1	SNP (transition)	G→A	100.0%	188	564	GCG→GCA		None	MFS transporter	WP_046545860.1	WR30_RS12915
NZ_LASC01000001.1	2,802,410	84	1	SNP (transition)	T→C	100.0%	158	473	CAC→CGC	H→R	Substitution	acetoin dehydrogenase	WP_046545865.1	WR30_RS12945
NZ_LASC01000001.1	2,804,440	77	1	SNP (transition)	C→T	100.0%	164	490	GCG→ACG	A→T	Substitution	ABC transporter substrate-binding protein	WP_039366918.1	WR30_RS12955
NZ_LASC01000001.1	2,815,391	99	1	SNP (transition)	T→C	100.0%	32	94	TTC→CTC	F→L	Substitution	Globin	WP_046545873.1	WR30_RS13005
NZ_LASC01000001.1	2,822,785	94	1	SNP (transition)	T→C	100.0%	68	203	GTG→GCG	V→A	Substitution	hypothetical protein	WP_012328660.1	WR30_RS13040
NZ_LASC01000001.1	2,831,703	82	1	SNP (transition)	T→C	100.0%	148	443	GTG→GCG	V→A	Substitution	hypothetical protein	WP_046545885.1	WR30_RS13085
NZ_LASC01000001.1	2,832,552	88	1	SNP (transition)	T→C	100.0%	431	1.292	GTG→GCG	V→A	Substitution	hypothetical protein	WP_046545885.1	WR30_RS13085
NZ_LASC01000001.1	2,849,223	72	0	Insertion (tandem repeat)	(C)6→(C)7	86.1%	139	417			Frame Shift	membrane protein	WP_039367018.1	WR30_RS13175
NZ_LASC01000001.1	2,849,224	72	1	SNP (transition)	A→G	100.0%	140	418	ATC→GTC	I→V	Substitution	membrane protein	WP_039367018.1	WR30_RS13175
NZ_LASC01000001.1	2,863,400	101	1	SNP (transition)	A→G	100.0%
NZ_LASC01000001.1	2,868,445	89	1	SNP (transition)	G→A	100.0%
NZ_LASC01000001.1	2,879,785	102	1	SNP (transition)	A→G	100.0%	235	704	CAC→CGC	H→R	Substitution	hypothetical protein	WP_046545913.1	WR30_RS13325
NZ_LASC01000001.1	2,880,645	105	1	SNP (transition)	T→C	100.0%	522	1.564	TCC→CCC	S→P	Substitution	hypothetical protein	WP_046545913.1	WR30_RS13325
NZ_LASC01000001.1	2,891,734	76	1	SNP (transition)	T→C	100.0%	236	707	GTC→GCC	V→A	Substitution	glucose-6-phosphate isomerase	WP_046545920.1	WR30_RS13370
NZ_LASC01000001.1	2,896,475	74	0	Insertion (tandem repeat)	(C)5→(C)6	91.9%
NZ_LASC01000001.1	2,906,806	92	1	SNP (transition)	T→C	100.0%	225	673	ACG→GCG	T→A	Substitution	LuxR family transcriptional regulator	WP_046545926.1	WR30_RS13435
NZ_LASC01000001.1	2,910,374	82	1	SNP (transition)	G→A	100.0%	104	310	GGC→AGC	G→S	Substitution	acetoin utilization protein	WP_046545929.1	WR30_RS13450
NZ_LASC01000001.1	2,911,948	115	1	SNP (transition)	A→G	100.0%
NZ_LASC01000001.1	2,914,403	87	0	Insertion (tandem repeat)	(CCC)2→(CCC)3	90.8%	32	96	CAG→CAG,GGG	Q→QG	Insertion	Twin-arginine translocation pathway signal sequence domain-containing protein	WP_046545933.1	WR30_RS13475
NZ_LASC01000001.1	2,923,979	69	1	SNP (transition)	T→C	100.0%	771	2.312	CTC→CCC	L→P	Substitution	transcription-repair coupling factor	WP_046545937.1	WR30_RS13520
NZ_LASC01000001.1	2,929,355	70	1	SNP (transition)	T→C	100.0%	461	1.382	GAC→GGC	D→G	Substitution	penicillin-binding protein	WP_046545941.1	WR30_RS13540
NZ_LASC01000001.1	2,931,519	90	1	SNP (transition)	T→C	100.0%	114	340	TCG→CCG	S→P	Substitution	hypothetical protein	WP_039342846.1	WR30_RS13545
NZ_LASC01000001.1	2,936,512	128	1	SNP (transition)	T→C	100.0%	145	434	CTG→CCG	L→P	Substitution	LysR family transcriptional regulator	WP_011885102.1	WR30_RS13575
NZ_LASC01000001.1	2,939,598	91	1	SNP (transition)	T→C	100.0%	50	150	GGT→GGC		None	membrane protein	WP_046545946.1	WR30_RS13590
NZ_LASC01000001.1	2,941,741	84	1	SNP (transversion)	T→G	100.0%	39	115	AGC→CGC	S→R	Substitution	endoribonuclease L-PSP	WP_046545947.1	WR30_RS13600
NZ_LASC01000001.1	2,950,631	87	1	SNP (transition)	G→A	100.0%	5	13	CCC→TCC	P→S	Substitution	peptidase S66	WP_046545954.1	WR30_RS13645
NZ_LASC01000001.1	2,967,671	85	1	SNP (transition)	T→C	100.0%	50	148	ACG→GCG	T→A	Substitution	inosine 5'-monophosphate dehydrogenase	WP_011352433.1	WR30_RS13740
NZ_LASC01000001.1	2,973,349	95	1	SNP (transition)	A→G	100.0%	113	338	ATC→ACC	I→T	Substitution	cyclase	WP_034188832.1	WR30_RS13775
NZ_LASC01000001.1	2,977,348	89	1	SNP (transition)	T→C	100.0%	390	1.17	GAA→GAG		None	phosphoenolpyruvate synthase	WP_046545973.1	WR30_RS13795
NZ_LASC01000001.1	2,982,675	82	1	SNP (transition)	T→C	100.0%	174	522	GTA→GTG		None	UDP-N-acetylglucosamine acyltransferase	WP_046545977.1	WR30_RS13820
NZ_LASC01000001.1	2,983,053	101	1	SNP (transition)	G→A	100.0%	48	144	GGC→GGT		None	UDP-N-acetylglucosamine acyltransferase	WP_046545977.1	WR30_RS13820
NZ_LASC01000001.1	2,983,203	93	1	SNP (transition)	T→C	98.9%
NZ_LASC01000001.1	3,018,636	61	1	SNP (transition)	G→A	100.0%	515	1.543	GGC→AGC	G→S	Substitution	ABC transporter	WP_046545996.1	WR30_RS13960
NZ_LASC01000001.1	3,023,514	87	1	SNP (transition)	T→C	100.0%	401	1.202	CTG→CCG	L→P	Substitution	major facilitator transporter	WP_046545998.1	WR30_RS13980
NZ_LASC01000001.1	3,039,161	105	0	Insertion (tandem repeat)	(A)5→(A)6	91.4%
NZ_LASC01000001.1	3,039,398	119	1	SNP (transition)	T→C	100.0%
NZ_LASC01000001.1	3,047,618	76	1	SNP (transition)	T→C	100.0%	476	1.427	CAG→CGG	Q→R	Substitution	peptide ABC transporter substrate-binding protein	WP_046546016.1	WR30_RS14125
NZ_LASC01000001.1	3,047,634	69	1	SNP (transition)	T→C	100.0%	471	1.411	ATC→GTC	I→V	Substitution	peptide ABC transporter substrate-binding protein	WP_046546016.1	WR30_RS14125
NZ_LASC01000001.1	3,052,821	86	1	SNP (transition)	T→C	100.0%	46	136	ACG→GCG	T→A	Substitution	cytochrome o ubiquinol oxidase subunit I	WP_046546018.1	WR30_RS14145
NZ_LASC01000001.1	3,052,971	95	1	SNP (transition)	T→C	100.0%	293	877	ACG→GCG	T→A	Substitution	ubiquinol oxidase subunit II	WP_039342567.1	WR30_RS14150
NZ_LASC01000001.1	3,069,845	84	1	SNP (transition)	G→A	98.8%	126	376	GCC→ACC	A→T	Substitution	inositol monophosphatase	WP_039364710.1	WR30_RS14225
NZ_LASC01000001.1	3,070,564	85	1	SNP (transition)	T→C	97.6%
NZ_LASC01000001.1	3,072,772	97	0	Insertion (tandem repeat)	(G)6→(G)7	84.5%
NZ_LASC01000001.1	3,078,318	97	1	SNP (transition)	A→G	100.0%	628	1.882	AAC→GAC	N→D	Substitution	DNA mismatch repair protein MutS	WP_046546032.1	WR30_RS14250
NZ_LASC01000001.1	3,082,641	81	1	Deletion (tandem repeat)	(A)8→(A)7	88.9%	19	57			Frame Shift	hypothetical protein	WP_046546375.1	WR30_RS14270
NZ_LASC01000001.1	3,087,508	87	1	SNP (transition)	A→G	100.0%	10	29	ATG→ACG	M→T	Substitution	tryptophanyl-tRNA synthetase	WP_011352534.1	WR30_RS14295
NZ_LASC01000001.1	3,123,534	92	1	Deletion (tandem repeat)	(A)7→(A)6	92.4%
NZ_LASC01000001.1	3,127,267	112	1	SNP (transition)	A→G	100.0%
NZ_LASC01000001.1	3,134,115	94	1	SNP (transition)	G→A	100.0%	642	1.924	GCG→ACG	A→T	Substitution	ATPase	WP_046546066.1	WR30_RS14510
NZ_LASC01000001.1	3,148,556	103	1	SNP (transition)	G→A	100.0%
NZ_LASC01000001.1	3,158,123	84	1	SNP (transition)	G→A	100.0%	165	494	GGG→GAG	G→E	Substitution	amino acid acetyltransferase	WP_039364826.1	WR30_RS14600
NZ_LASC01000001.1	3,160,243	88	1	SNP (transition)	C→T	100.0%	218	652	GCC→ACC	A→T	Substitution	MFS transporter	WP_046546078.1	WR30_RS14610
NZ_LASC01000001.1	3,162,099	70	1	SNP (transversion)	G→C	100.0%	52	154	CCG→GCG	P→A	Substitution	CoA-transferase	WP_046546079.1	WR30_RS14615
NZ_LASC01000001.1	3,169,754	93	1	SNP (transition)	T→C	100.0%	47	141	GGT→GGC		None	AsnC family transcriptional regulator	WP_046546086.1	WR30_RS14650
NZ_LASC01000001.1	3,174,502	94	0	Insertion (tandem repeat)	(A)5→(A)6	90.4%
NZ_LASC01000001.1	3,182,806	114	1	SNP (transition)	A→G	100.0%
NZ_LASC01000001.1	3,192,839	65	1	SNP (transition)	A→G	100.0%	62	186	CAA→CAG		None	3-carboxymuconate cyclase	WP_046546104.1	WR30_RS14755
NZ_LASC01000001.1	3,208,744	86	1	SNP (transition)	T→C	100.0%	488	1.462	ACG→GCG	T→A	Substitution	type IV secretion protein Rhs	WP_046546115.1	WR30_RS14820
NZ_LASC01000001.1	3,208,776	83	1	SNP (transition)	T→C	100.0%	477	1.43	CAC→CGC	H→R	Substitution	type IV secretion protein Rhs	WP_046546115.1	WR30_RS14820
NZ_LASC01000001.1	3,210,600	87	1	SNP (transition)	T→C	100.0%	87	260	TAC→TGC	Y→C	Substitution	hypothetical protein	WP_046546116.1	WR30_RS14825
NZ_LASC01000001.1	3,218,120	98	1	SNP (transition)	T→C	100.0%	159	475	TTC→CTC	F→L	Substitution	membrane protein	WP_046546122.1	WR30_RS14860
NZ_LASC01000001.1	3,219,530	96	1	SNP (transition)	G→A	100.0%	410	1.228	GGC→AGC	G→S	Substitution	fumarate hydratase	WP_046546123.1	WR30_RS14865
NZ_LASC01000001.1	3,220,725	72	1	SNP (transition)	A→G	100.0%	63	189	GAA→GAG		None	glutamate racemase	WP_046546124.1	WR30_RS14875
NZ_LASC01000001.1	3,220,763	78	1	SNP (transition)	G→A	100.0%	76	227	GGG→GAG	G→E	Substitution	glutamate racemase	WP_046546124.1	WR30_RS14875
NZ_LASC01000001.1	3,234,815	102	1	SNP (transition)	A→G	100.0%	223	668	GTC→GCC	V→A	Substitution	3-hydroxybutyrate dehydrogenase	WP_046543566.1	WR30_RS14950
NZ_LASC01000001.1	3,240,207	699	1	SNP (transition)	T→C	99.7%
NZ_LASC01000001.1	3,247,083	101	1	SNP (transition)	T→C	100.0%	354	1.062	GCA→GCG		None	phosphonoacetate hydrolase	WP_046546136.1	WR30_RS15010
NZ_LASC01000001.1	3,249,985	85	1	SNP (transition)	G→A	100.0%	336	1.008	CGC→CGT		None	phosphonate ABC transporter ATP-binding protein	WP_046546139.1	WR30_RS15025
NZ_LASC01000001.1	3,251,496	89	1	SNP (transition)	T→C	100.0%	207	620	CAC→CGC	H→R	Substitution	phosphonate ABC transporter substrate-binding protein	WP_046546140.1	WR30_RS15030
NZ_LASC01000001.1	3,261,176	109	1	SNP (transition)	C→T	100.0%	221	663	GAC→GAT		None	amino acid ABC transporter substrate-binding protein	WP_046546380.1	WR30_RS15070
NZ_LASC01000001.1	3,271,580	96	1	SNP (transition)	A→G	100.0%	247	739	AGC→GGC	S→G	Substitution	glucarate transporter	WP_046546149.1	WR30_RS15115
NZ_LASC01000001.1	3,280,591	100	1	SNP (transition)	G→A	100.0%	149	446	GCG→GTG	A→V	Substitution	6-carboxy-5%2C6%2C7%2C8-tetrahydropterin synthase	WP_046546156.1	WR30_RS15160
NZ_LASC01000001.1	3,306,665	77	1	SNP (transition)	T→C	100.0%	158	473	GTC→GCC	V→A	Substitution	LysR family transcriptional regulator	WP_039367883.1	WR30_RS15270
NZ_LASC01000001.1	3,306,781	95	1	SNP (transition)	A→G	100.0%	197	589	ACC→GCC	T→A	Substitution	LysR family transcriptional regulator	WP_039367883.1	WR30_RS15270
NZ_LASC01000001.1	3,312,247	86	1	SNP (transition)	A→G	100.0%
NZ_LASC01000001.1	3,333,464	113	1	SNP (transition)	T→C	100.0%	1	2	ATG→ACG	M→T	Substitution	IclR family transcriptional regulator	WP_039367952.1	WR30_RS15395
NZ_LASC01000001.1	3,334,357	134	1	Deletion (tandem repeat)	(A)10→(A)9	91.0%
NZ_LASC01000001.1	3,338,870	92	1	SNP (transition)	G→A	98.9%	10	28	CCC→TCC	P→S	Substitution	MFS transporter	WP_046546199.1	WR30_RS15415
NZ_LASC01000001.1	3,339,737	110	1	SNP (transition)	A→G	100.0%	137	410	TTC→TCC	F→S	Substitution	amidohydrolase	WP_046546200.1	WR30_RS15420
NZ_LASC01000002.1	8.634	69	1	SNP (transition)	A→G	100.0%
NZ_LASC01000002.1	10.686	81	0	Insertion (tandem repeat)	(GG)3→(GG)4	93.8%
NZ_LASC01000002.1	13.082	92	1	SNP (transition)	A→G	100.0%	352	1.055	GTG→GCG	V→A	Substitution	acetate--CoA ligase	WP_046546389.1	WR30_RS15490
NZ_LASC01000002.1	22.331	76	1	SNP (transition)	A→G	100.0%	1.137	3.41	GAA→GGA	E→G	Substitution	pyruvate carboxylase	WP_046546394.1	WR30_RS15520
NZ_LASC01000002.1	31.463	86	1	SNP (transition)	A→G	98.8%	130	388	ACG→GCG	T→A	Substitution	electron transfer flavoprotein-ubiquinone oxidoreductase	WP_046546402.1	WR30_RS15565
NZ_LASC01000002.1	33.727	93	0	Insertion (tandem repeat)	(G)5→(G)6	94.6%	253	758			Frame Shift	acetyl-CoA hydrolase	WP_046546403.1	WR30_RS15570
NZ_LASC01000002.1	40.465	82	1	SNP (transition)	T→C	100.0%	206	617	GAC→GGC	D→G	Substitution	iditol 2-dehydrogenase	WP_046546407.1	WR30_RS15600
NZ_LASC01000002.1	49.189	85	1	SNP (transition)	T→C	100.0%	325	973	TCC→CCC	S→P	Substitution	butyryl-CoA dehydrogenase	WP_046546412.1	WR30_RS15630
NZ_LASC01000002.1	51.175	80	1	SNP (transition)	T→C	100.0%
NZ_LASC01000002.1	53.258	119	1	SNP (transition)	A→G	100.0%	37	110	GAA→GGA	E→G	Substitution	LysR family transcriptional regulator	WP_039341326.1	WR30_RS15655
NZ_LASC01000002.1	66.334	96	1	SNP (transition)	A→G	100.0%	34	100	TAT→CAT	Y→H	Substitution	AcrR family transcriptional regulator	WP_046546422.1	WR30_RS15705
NZ_LASC01000002.1	92.4	86	1	SNP (transition)	T→C	100.0%	414	1.241	ATC→ACC	I→T	Substitution	Fis family transcriptional regulator	WP_046546445.1	WR30_RS15835
NZ_LASC01000002.1	103.258	107	1	SNP (transition)	A→G	100.0%
NZ_LASC01000002.1	103.67	74	1	SNP (transition)	C→T	100.0%	124	370	CTG→TTG		None	hypothetical protein	WP_046546455.1	WR30_RS15895
NZ_LASC01000002.1	121.45	76	0	Insertion (tandem repeat)	(G)6→(G)7	92.1%
NZ_LASC01000002.1	124.189	90	1	SNP (transition)	A→G	100.0%	69	206	TAC→TGC	Y→C	Substitution	hypothetical protein	WP_046547296.1	WR30_RS16015
NZ_LASC01000002.1	130.258	94	1	SNP (transversion)	C→G	98.9%	189	565	CCC→GCC	P→A	Substitution	FAD-dependent oxidoreductase	WP_046546473.1	WR30_RS16040
NZ_LASC01000002.1	138.813	78	1	SNP (transition)	C→T	100.0%	34	102	AGC→AGT		None	xylulose kinase	WP_046546477.1	WR30_RS16070
NZ_LASC01000002.1	150.809	72	0	Insertion (tandem repeat)	(G)6→(G)7	91.7%	204	610			Frame Shift	gamma-glutamyltransferase	WP_046547299.1	WR30_RS16125
NZ_LASC01000002.1	157.516	70	1	SNP (transition)	T→C	100.0%	262	785	CTG→CCG	L→P	Substitution	ATPase AAA	WP_046546490.1	WR30_RS16150
NZ_LASC01000002.1	171.423	83	1	SNP (transition)	A→G	100.0%	32	96	CAA→CAG		None	dehydrogenase	WP_039356079.1	WR30_RS16210
NZ_LASC01000002.1	176.777	85	1	SNP (transition)	A→G	100.0%	216	647	GTC→GCC	V→A	Substitution	hypothetical protein	WP_046546501.1	WR30_RS16230
NZ_LASC01000002.1	178.067	73	1	SNP (transition)	T→C	100.0%	379	1.135	ACC→GCC	T→A	Substitution	chemotaxis protein	WP_046546502.1	WR30_RS16235
NZ_LASC01000002.1	195.018	63	1	SNP (transition)	A→G	100.0%	419	1.256	CTG→CCG	L→P	Substitution	chemotaxis protein	WP_046546511.1	WR30_RS16295
NZ_LASC01000002.1	196.638	87	1	SNP (transition)	A→G	98.9%
NZ_LASC01000002.1	213.765	76	1	SNP (transition)	T→C	100.0%	389	1.165	TTC→CTC	F→L	Substitution	chemotaxis protein	WP_046546524.1	WR30_RS16370
NZ_LASC01000002.1	221.891	80	1	SNP (transition)	C→T	100.0%	27	81	GAC→GAT		None	AraC family transcriptional regulator	WP_046546528.1	WR30_RS16400
NZ_LASC01000002.1	229.534	80	1	SNP (transition)	A→G	100.0%	295	884			Extension	GCN5 family acetyltransferase	WP_046546533.1	WR30_RS16430
NZ_LASC01000002.1	229.789	82	1	SNP (transition)	G→A	100.0%	114	340	CCG→TCG	P→S	Substitution	cupin	WP_046546534.1	WR30_RS16435
NZ_LASC01000002.1	231.04	68	1	SNP (transition)	A→G	100.0%	261	782	ATG→ACG	M→T	Substitution	multidrug transporter	WP_046546536.1	WR30_RS16445
NZ_LASC01000002.1	258.229	72	0	Insertion (tandem repeat)	(G)6→(G)7	94.4%	529	1.586			Frame Shift	cation transporter	WP_046546551.1	WR30_RS16560
NZ_LASC01000002.1	267.017	70	1	SNP (transition)	A→G	98.6%	225	673	TTC→CTC	F→L	Substitution	hypothetical protein	WP_046546560.1	WR30_RS16615
NZ_LASC01000002.1	272.403	87	1	SNP (transition)	A→G	98.9%	546	1.637	GTC→GCC	V→A	Substitution	histidine kinase	WP_046546565.1	WR30_RS16645
NZ_LASC01000002.1	284.165	77	1	SNP (transition)	G→A	100.0%	294	881	TCC→TTC	S→F	Substitution	RNA-metabolising metallo-beta-lactamase	WP_046546576.1	WR30_RS16700
NZ_LASC01000002.1	289.145	78	1	SNP (transition)	A→G	100.0%	354	1.061	GTG→GCG	V→A	Substitution	ABC transporter permease	WP_046546581.1	WR30_RS16725
NZ_LASC01000002.1	290.637	98	1	SNP (transition)	A→G	100.0%	359	1.075	TTC→CTC	F→L	Substitution	membrane protein	WP_046546583.1	WR30_RS16735
NZ_LASC01000002.1	295.925	73	1	SNP (transition)	A→G	100.0%	400	1.199	GTG→GCG	V→A	Substitution	RND transporter	WP_046546586.1	WR30_RS16750
NZ_LASC01000002.1	299.07	100	1	SNP (transition)	T→C	100.0%	12	35	ATC→ACC	I→T	Substitution	cell division protein FtsH	WP_046546589.1	WR30_RS16770
NZ_LASC01000002.1	299.475	79	1	SNP (transition)	A→G	100.0%	147	440	GAC→GGC	D→G	Substitution	cell division protein FtsH	WP_046546589.1	WR30_RS16770
NZ_LASC01000002.1	301.293	88	1	SNP (transition)	G→A	100.0%	494	1.481	GCG→GTG	A→V	Substitution	ribonucleotide reductase-like protein	WP_046546590.1	WR30_RS16775
NZ_LASC01000002.1	302.311	62	1	SNP (transition)	A→G	98.4%	155	463	TTC→CTC	F→L	Substitution	ribonucleotide reductase-like protein	WP_046546590.1	WR30_RS16775
NZ_LASC01000002.1	304.769	96	1	SNP (transition)	A→G	100.0%	262	786	CGA→CGG		None	polysaccharide deacetylase	WP_046546592.1	WR30_RS16785
NZ_LASC01000002.1	310.274	93	1	SNP (transition)	T→C	100.0%	170	508	TCG→CCG	S→P	Substitution	ABC transporter substrate-binding protein	WP_039353370.1	WR30_RS16815
NZ_LASC01000002.1	312.69	77	1	SNP (transition)	T→C	100.0%	155	464	CTG→CCG	L→P	Substitution	amino acid transporter	WP_046546596.1	WR30_RS16830
NZ_LASC01000002.1	313.84	54	1	SNP (transition)	A→G	100.0%	272	815	GAC→GGC	D→G	Substitution	histidine ammonia-lyase	WP_046546597.1	WR30_RS16835
NZ_LASC01000002.1	317.049	48	1	SNP (transition)	T→C	100.0%	224	671	GTG→GCG	V→A	Substitution	succinate-semialdehyde dehydrogenase	WP_046546599.1	WR30_RS16845
NZ_LASC01000002.1	319.551	97	0	Insertion (tandem repeat)	(G)5→(G)6	90.7%	142	424			Frame Shift	monooxygenase	WP_046546601.1	WR30_RS16855
NZ_LASC01000002.1	324.657	91	3	Deletion (tandem repeat)	(GGC)3→(GGC)2	95.6%	13	37	GGC→	G→	Deletion	glucose-methanol-choline oxidoreductase	WP_046546605.1	WR30_RS16875
NZ_LASC01000002.1	325.131	88	1	SNP (transition)	A→G	100.0%	171	511	ACC→GCC	T→A	Substitution	glucose-methanol-choline oxidoreductase	WP_046546605.1	WR30_RS16875
NZ_LASC01000002.1	325.338	69	0	Insertion (tandem repeat)	(G)6→(G)7	89.9%	240	718			Frame Shift	glucose-methanol-choline oxidoreductase	WP_046546605.1	WR30_RS16875
NZ_LASC01000002.1	339.325	99	1	SNP (transition)	A→G	100.0%
NZ_LASC01000002.1	341.536	75	1	SNP (transition)	T→C	100.0%	254	761	CTG→CCG	L→P	Substitution	phytanoyl-CoA dioxygenase	WP_046546613.1	WR30_RS16930
NZ_LASC01000002.1	342.473	102	1	SNP (transversion)	A→C	100.0%	215	644	GAC→GCC	D→A	Substitution	MFS transporter	WP_046546614.1	WR30_RS16935
NZ_LASC01000002.1	350.261	110	1	SNP (transition)	A→G	100.0%	161	481	TGC→CGC	C→R	Substitution	alkaline phosphatase	WP_046546621.1	WR30_RS16970
NZ_LASC01000002.1	351.816	51	1	SNP (transition)	A→G	100.0%	273	819	TCA→TCG		None	cell envelope biogenesis protein AsmA	WP_046546622.1	WR30_RS16975
NZ_LASC01000002.1	361.112	90	1	SNP (transition)	A→G	100.0%	358	1.072	AGC→GGC	S→G	Substitution	porin	WP_046546627.1	WR30_RS17000
NZ_LASC01000002.1	361.155	104	1	SNP (transition)	A→G	100.0%	372	1.115	CAC→CGC	H→R	Substitution	porin	WP_046546627.1	WR30_RS17000
NZ_LASC01000002.1	368.755	61	1	SNP (transition)	T→C	100.0%	518	1.553	GAC→GGC	D→G	Substitution	cytochrome P450	WP_046546631.1	WR30_RS17020
NZ_LASC01000002.1	371.817	90	1	SNP (transition)	C→T	100.0%	448	1.344			Truncation	hypothetical protein	WP_046546634.1	WR30_RS17035
NZ_LASC01000002.1	375.748	89	0	Insertion (tandem repeat)	(G)7→(G)8	93.3%	42	125			Frame Shift	hypothetical protein	WP_046546638.1	WR30_RS17055
NZ_LASC01000002.1	376.477	88	1	SNP (transition)	C→T	95.5%
NZ_LASC01000002.1	382.947	74	1	SNP (transition)	A→G	100.0%	102	304	ACC→GCC	T→A	Substitution	response regulator receiver protein	WP_046546642.1	WR30_RS17075
NZ_LASC01000002.1	383.105	69	0	Insertion (tandem repeat)	(C)7→(C)8	95.7%
NZ_LASC01000002.1	386.866	72	1	SNP (transition)	A→G	100.0%
NZ_LASC01000002.1	393.275	87	1	SNP (transition)	A→G	100.0%	426	1.276	ACC→GCC	T→A	Substitution	long-chain fatty acid--CoA ligase	WP_046546649.1	WR30_RS17120
NZ_LASC01000002.1	399.736	78	1	SNP (transition)	A→G	100.0%	472	1.416	CCT→CCC		None	RND transporter	WP_046546656.1	WR30_RS17160
NZ_LASC01000002.1	402.559	98	1	SNP (transition)	T→C	99.0%	581	1.741	ACC→GCC	T→A	Substitution	acriflavine resistance protein B	WP_046546657.1	WR30_RS17165
NZ_LASC01000002.1	405.96	68	1	SNP (transition)	T→C	100.0%	365	1.094	GAC→GGC	D→G	Substitution	histidine kinase	WP_046546659.1	WR30_RS17175
NZ_LASC01000002.1	407.137	83	0	Insertion (tandem repeat)	(G)6→(G)7	83.1%
NZ_LASC01000002.1	408.961	96	1	SNP (transition)	A→G	100.0%	92	274	ATC→GTC	I→V	Substitution	hypothetical protein	WP_046546661.1	WR30_RS17185
NZ_LASC01000002.1	418.017	92	1	SNP (transition)	G→A	100.0%	235	705	ACG→ACA		None	collagenase	WP_046547321.1	WR30_RS17220
NZ_LASC01000002.1	422.144	73	1	SNP (transition)	T→C	100.0%	1.062	3.185	CAG→CGG	Q→R	Substitution	AMP-dependent synthetase	WP_046546669.1	WR30_RS17230
NZ_LASC01000002.1	426.075	94	1	SNP (transition)	T→C	100.0%	81	241	ACG→GCG	T→A	Substitution	beta-lactamase	WP_046546670.1	WR30_RS17235
NZ_LASC01000002.1	429.376	73	1	SNP (transition)	A→G	100.0%	530	1.589	CTC→CCC	L→P	Substitution	2-aminobenzoate-CoA ligase	WP_046547322.1	WR30_RS17255
NZ_LASC01000002.1	431.257	107	1	SNP (transition)	T→C	100.0%
NZ_LASC01000002.1	431.458	90	1	SNP (transition)	A→G	100.0%
NZ_LASC01000002.1	435.64	63	1	SNP (transition)	T→C	100.0%	8	24	CGT→CGC		None	ATPase AAA	WP_046547323.1	WR30_RS17285
NZ_LASC01000002.1	441.412	109	1	SNP (transition)	A→G	100.0%	91	272	GTC→GCC	V→A	Substitution	sugar transporter	WP_046546682.1	WR30_RS17310
NZ_LASC01000002.1	443.214	81	1	SNP (transition)	T→C	98.8%	30	89	GTG→GCG	V→A	Substitution	RES domain-containing protein	WP_046546684.1	WR30_RS17320
NZ_LASC01000002.1	446.436	119	1	SNP (transition)	A→G	100.0%	2	6	ACA→ACG		None	hypothetical protein	WP_046546685.1	WR30_RS17330
NZ_LASC01000002.1	464.37	75	1	SNP (transition)	C→T	100.0%
NZ_LASC01000002.1	471.059	61	1	SNP (transition)	A→G	100.0%	68	203	GAC→GGC	D→G	Substitution	glyoxalase	WP_046546702.1	WR30_RS17440
NZ_LASC01000002.1	472.683	64	1	SNP (transition)	A→G	100.0%	293	877	ACC→GCC	T→A	Substitution	hypothetical protein	WP_046546703.1	WR30_RS17445
NZ_LASC01000002.1	479.022	100	1	SNP (transition)	C→T	100.0%
NZ_LASC01000002.1	485.689	82	1	SNP (transition)	T→C	100.0%
NZ_LASC01000002.1	489.054	65	1	SNP (transition)	T→C	100.0%
NZ_LASC01000002.1	496.384	65	1	SNP (transition)	T→C	100.0%	452	1.354	AGC→GGC	S→G	Substitution	aldehyde dehydrogenase	WP_046546717.1	WR30_RS17530
NZ_LASC01000002.1	513.442	74	1	SNP (transition)	A→G	100.0%	39	115	ACG→GCG	T→A	Substitution	AraC family transcriptional regulator	WP_046546727.1	WR30_RS17600
NZ_LASC01000002.1	524.682	68	1	SNP (transition)	C→T	98.5%	373	1.117	GCC→ACC	A→T	Substitution	hypothetical protein	WP_046546737.1	WR30_RS17655
NZ_LASC01000002.1	526.505	62	1	SNP (transition)	T→C	100.0%	84	251	GTG→GCG	V→A	Substitution	hypothetical protein	WP_046546738.1	WR30_RS17660
NZ_LASC01000002.1	549.708	77	1	SNP (transition)	C→T	100.0%	93	278	CGC→CAC	R→H	Substitution	molybdopterin biosynthesis protein MoeA	WP_046546754.1	WR30_RS17760
NZ_LASC01000002.1	555.303	96	0	Insertion (tandem repeat)	(G)5→(G)6	88.5%	137	410			Frame Shift	glyoxalase	WP_046546759.1	WR30_RS17785
NZ_LASC01000002.1	558.979	71	1	SNP (transition)	T→C	100.0%	66	197	GTG→GCG	V→A	Substitution	thioredoxin reductase	WP_046546763.1	WR30_RS17810
NZ_LASC01000002.1	563.209	86	1	SNP (transition)	G→A	100.0%
NZ_LASC01000002.1	573.549	81	1	SNP (transition)	A→G	97.5%	242	724	ACC→GCC	T→A	Substitution	allantoin permease	WP_046546778.1	WR30_RS17890
NZ_LASC01000002.1	578.146	67	1	SNP (transition)	A→G	100.0%	483	1.448	GTG→GCG	V→A	Substitution	Clp protease ClpC	WP_046546780.1	WR30_RS17900
NZ_LASC01000002.1	579.877	64	1	SNP (transition)	A→G	100.0%
NZ_LASC01000002.1	582.7	61	1	SNP (transition)	A→G	100.0%	89	266	CTG→CCG	L→P	Substitution	peroxidase	WP_046546782.1	WR30_RS17915
NZ_LASC01000002.1	592.513	72	1	SNP (transition)	G→A	100.0%	26	78	CTG→CTA		None	Fis family transcriptional regulator	WP_046546792.1	WR30_RS17985
NZ_LASC01000002.1	593.853	89	1	SNP (transition)	T→C	98.9%	5	13	TCG→CCG	S→P	Substitution	histidine kinase	WP_046546793.1	WR30_RS17990
NZ_LASC01000002.1	596.554	65	1	SNP (transition)	A→G	98.5%
NZ_LASC01000002.1	600.44	87	1	SNP (transition)	A→G	98.9%	351	1.052	CTG→CCG	L→P	Substitution	cation transporter	WP_046546798.1	WR30_RS18030
NZ_LASC01000002.1	601.906	82	1	SNP (transition)	A→G	100.0%
NZ_LASC01000002.1	602.846	84	1	SNP (transition)	T→C	100.0%	70	209	ATC→ACC	I→T	Substitution	hypothetical protein	WP_046546800.1	WR30_RS18045
NZ_LASC01000002.1	607.48	70	0	Insertion (tandem repeat)	(C)6→(C)7	85.7%	411	1.232			Frame Shift	4-alpha-glucanotransferase	WP_046546803.1	WR30_RS18060
NZ_LASC01000002.1	609.878	78	1	Deletion (tandem repeat)	(C)5→(C)4	91.0%	234	701			Frame Shift	malto-oligosyltrehalose trehalohydrolase	WP_046546804.1	WR30_RS18065
NZ_LASC01000002.1	611.188	97	1	SNP (transition)	T→C	100.0%	505	1.514	GAC→GGC	D→G	Substitution	glycogen debranching protein	WP_046547336.1	WR30_RS18070
NZ_LASC01000002.1	618.285	59	1	SNP (transition)	T→C	98.3%	23	67	ACG→GCG	T→A	Substitution	alpha-amylase	WP_046546806.1	WR30_RS18080
NZ_LASC01000002.1	630.4	61	1	SNP (transition)	T→C	100.0%	394	1.18	TGC→CGC	C→R	Substitution	hypothetical protein	WP_046546813.1	WR30_RS18135
NZ_LASC01000002.1	636.603	79	0	Insertion (tandem repeat)	(G)6→(G)7	91.1%	52	156			Frame Shift	1%2C6-dihydroxycyclohexa-2%2C4-diene-1-carboxylate dehydrogenase	WP_046546819.1	WR30_RS18165
NZ_LASC01000002.1	638.943	55	1	SNP (transition)	T→C	100.0%	44	131	GTC→GCC	V→A	Substitution	YVTN beta-propeller repeat-containing protein	WP_046546822.1	WR30_RS18180
NZ_LASC01000002.1	670.075	65	1	SNP (transition)	A→G	100.0%	258	773	GAC→GGC	D→G	Substitution	sulfonate ABC transporter substrate-binding protein	WP_046546846.1	WR30_RS18340
NZ_LASC01000002.1	680.724	67	0	Insertion (tandem repeat)	(C)5→(C)6	92.5%	307	921			Frame Shift	hypothetical protein	WP_046547342.1	WR30_RS18395
NZ_LASC01000002.1	683.816	103	1	SNP (transition)	T→C	100.0%	11	32	CAG→CGG	Q→R	Substitution	type IV secretion protein Rhs	WP_046546855.1	WR30_RS18400
NZ_LASC01000002.1	699.287	90	1	SNP (transition)	G→A	100.0%	766	2.298	ACG→ACA		None	histidine kinase	WP_046546863.1	WR30_RS18465
NZ_LASC01000002.1	701.387	76	1	SNP (transition)	G→A	100.0%	193	577	GCC→ACC	A→T	Substitution	diguanylate cyclase	WP_046546864.1	WR30_RS18470
NZ_LASC01000002.1	703.381	89	1	SNP (transition)	C→T	100.0%	857	2.571	CGC→CGT		None	diguanylate cyclase	WP_046546864.1	WR30_RS18470
NZ_LASC01000002.1	707.198	114	1	SNP (transition)	T→C	100.0%	150	449	GTA→GCA	V→A	Substitution	hypothetical protein	WP_046547347.1	WR30_RS18485
NZ_LASC01000002.1	717.929	99	1	SNP (transition)	T→C	100.0%
NZ_LASC01000002.1	725.705	86	1	SNP (transition)	T→C	100.0%
NZ_LASC01000002.1	732.102	81	1	SNP (transition)	G→A	100.0%
NZ_LASC01000002.1	743.012	53	1	SNP (transition)	T→C	100.0%
NZ_LASC01000002.1	760.281	82	1	SNP (transition)	A→G	100.0%	26	78	TGT→TGC		None	arsenic ABC transporter ATPase	WP_046546892.1	WR30_RS18675
NZ_LASC01000002.1	770.04	71	1	SNP (transition)	G→A	100.0%	168	502	GGC→AGC	G→S	Substitution	membrane protein	WP_046546902.1	WR30_RS18730
NZ_LASC01000002.1	775.706	70	1	SNP (transition)	T→C	100.0%
NZ_LASC01000002.1	775.828	56	0	Insertion	CCCCC	80.4%	404	1.21			Frame Shift	serine hydroxymethyltransferase	WP_046546907.1	WR30_RS18755
NZ_LASC01000002.1	782.693	71	0	Insertion (tandem repeat)	(CC)4→(CC)5	78.9%
NZ_LASC01000002.1	786.687	51	1	SNP (transition)	T→C	98.0%	275	824	CTG→CCG	L→P	Substitution	NmrA family transcriptional regulator	WP_046546916.1	WR30_RS18800
NZ_LASC01000002.1	787.083	97	1	SNP (transition)	T→C	100.0%	78	232	TTG→CTG		None	cupin	WP_046546917.1	WR30_RS18805
NZ_LASC01000002.1	788.544	72	1	SNP (transition)	T→C	100.0%	34	101	CTC→CCC	L→P	Substitution	LysR family transcriptional regulator	WP_046546919.1	WR30_RS18815
NZ_LASC01000002.1	797.355	69	0	Insertion (tandem repeat)	(CC)3→(CC)4	87.0%	254	760			Frame Shift	cyclopropane fatty acid synthase	WP_046546925.1	WR30_RS18860
NZ_LASC01000002.1	798.836	60	1	SNP (transition)	G→A	91.7%	57	171	CGG→CGA		None	hypothetical protein	WP_046546927.1	WR30_RS18870
NZ_LASC01000002.1	798.843	59	0	Insertion (tandem repeat)	(CC)3→(CC)4	83.1%	60	178			Frame Shift	hypothetical protein	WP_046546927.1	WR30_RS18870
NZ_LASC01000002.1	815.145	75	1	SNP (transition)	C→T	100.0%	512	1.536	GGG→GGA		None	molecular chaperone GroEL	WP_046546941.1	WR30_RS18960
NZ_LASC01000002.1	817.955	36	0	Insertion (tandem repeat)	(C)4→(C)5	83.3%	606	1.818			Frame Shift	histidine kinase	WP_046546943.1	WR30_RS18970
NZ_LASC01000002.1	822.903	74	1	SNP (transition)	T→C	100.0%	386	1.156	ACG→GCG	T→A	Substitution	peptidase M4	WP_046546945.1	WR30_RS18980
NZ_LASC01000002.1	838.892	69	1	SNP (transition)	G→A	100.0%	108	323	CCC→CTC	P→L	Substitution	polysaccharide deacetylase	WP_046546952.1	WR30_RS19025
NZ_LASC01000002.1	842.682	75	1	SNP (transition)	T→C	100.0%	193	578	GAC→GGC	D→G	Substitution	argininosuccinate lyase	WP_046546954.1	WR30_RS19045
NZ_LASC01000002.1	855.786	90	1	SNP (transition)	T→C	100.0%
NZ_LASC01000002.1	856.618	66	1	SNP (transition)	A→G	98.5%	276	827	ATG→ACG	M→T	Substitution	type II secretion system protein	WP_046546965.1	WR30_RS19105
NZ_LASC01000002.1	862.432	74	1	SNP (transition)	T→C	98.6%	312	935	TAC→TGC	Y→C	Substitution	pilus assembly protein TadG	WP_046546971.1	WR30_RS19135
NZ_LASC01000002.1	871.468	54	1	SNP (transition)	T→C	100.0%	329	986	CTG→CCG	L→P	Substitution	membrane protein	WP_046546979.1	WR30_RS19180
NZ_LASC01000002.1	871.585	88	1	SNP (transition)	T→C	100.0%	368	1.103	GTG→GCG	V→A	Substitution	membrane protein	WP_046546979.1	WR30_RS19180
NZ_LASC01000002.1	894.697	93	1	SNP (transition)	T→C	100.0%
NZ_LASC01000002.1	900.497	78	0	Insertion (tandem repeat)	(CCC)2→(CCC)3	83.3%	257	771	CCG→CCG,GGG	P→PG	Insertion	LysR family transcriptional regulator	WP_046546999.1	WR30_RS19310
NZ_LASC01000002.1	903.75	82	1	SNP (transition)	T→C	100.0%	121	362	GTG→GCG	V→A	Substitution	short-chain dehydrogenase	WP_046547003.1	WR30_RS19330
NZ_LASC01000002.1	911.153	66	1	SNP (transition)	A→G	100.0%	412	1.234	AGC→GGC	S→G	Substitution	sodium:dicarboxylate symporter	WP_046547010.1	WR30_RS19365
NZ_LASC01000002.1	913.796	82	1	SNP (transition)	T→C	98.8%	177	529	TCG→CCG	S→P	Substitution	phosphate ABC transporter substrate-binding protein	WP_046547013.1	WR30_RS19380
NZ_LASC01000002.1	915.185	99	1	SNP (transition)	T→C	100.0%	102	304	ACG→GCG	T→A	Substitution	AraC family transcriptional regulator	WP_046547014.1	WR30_RS19385
NZ_LASC01000002.1	924.231	106	1	SNP (transition)	G→A	100.0%
NZ_LASC01000002.1	930.855	82	1	SNP (transition)	T→C	100.0%	1.066	3.197	CAG→CGG	Q→R	Substitution	excinuclease ABC subunit A	WP_046547025.1	WR30_RS19450
NZ_LASC01000002.1	932.758	70	1	SNP (transition)	A→G	100.0%	432	1.294	TTC→CTC	F→L	Substitution	excinuclease ABC subunit A	WP_046547025.1	WR30_RS19450
NZ_LASC01000002.1	934.537	72	1	SNP (transition)	A→G	100.0%	15	45	CCA→CCG		None	hypothetical protein	WP_046547026.1	WR30_RS19455
NZ_LASC01000002.1	942.673	84	1	SNP (transition)	T→C	100.0%	165	495	TCA→TCG		None	membrane protein	WP_046547035.1	WR30_RS19500
NZ_LASC01000002.1	943.533	86	1	SNP (transition)	T→C	100.0%	19	56	TAC→TGC	Y→C	Substitution	hypothetical protein	WP_046547036.1	WR30_RS19505
NZ_LASC01000002.1	943.704	89	1	SNP (transition)	A→G	100.0%
NZ_LASC01000002.1	944.968	91	1	SNP (transition)	T→C	100.0%	176	527	GAC→GGC	D→G	Substitution	LysR family transcriptional regulator	WP_046547038.1	WR30_RS19520
NZ_LASC01000002.1	947.112	82	1	SNP (transition)	T→C	100.0%	1.39	4.169	AAG→AGG	K→R	Substitution	adhesin	WP_046547040.1	WR30_RS19535
NZ_LASC01000002.1	950.975	59	1	SNP (transition)	G→A	100.0%	102	306	GCC→GCT		None	adhesin	WP_046547040.1	WR30_RS19535
NZ_LASC01000002.1	951.271	74	1	SNP (transition)	T→C	100.0%	4	10	ACG→GCG	T→A	Substitution	adhesin	WP_046547040.1	WR30_RS19535
NZ_LASC01000002.1	954.171	80	1	SNP (transition)	T→C	96.3%
NZ_LASC01000002.1	962.776	74	1	SNP (transition)	A→G	97.3%	130	388	ATC→GTC	I→V	Substitution	MFS transporter	WP_046547046.1	WR30_RS19575
NZ_LASC01000002.1	964.878	107	1	SNP (transversion)	T→A	100.0%
NZ_LASC01000002.1	971.85	89	1	SNP (transition)	C→T	100.0%	187	560	GCG→GTG	A→V	Substitution	membrane protein	WP_046547050.1	WR30_RS19610
NZ_LASC01000002.1	992.839	89	1	SNP (transition)	T→C	100.0%	415	1.243	ATG→GTG	M→V	Substitution	membrane protein	WP_039347791.1	WR30_RS19715
NZ_LASC01000002.1	998.655	105	0	Insertion (tandem repeat)	(C)7→(C)8	91.4%
NZ_LASC01000002.1	1,008,536	56	1	SNP (transition)	A→G	100.0%	32	94	TCG→CCG	S→P	Substitution	2-dehydropantoate 2-reductase	WP_046547080.1	WR30_RS19790
NZ_LASC01000002.1	1,024,007	75	1	SNP (transversion)	T→A	100.0%	98	293	CAC→CTC	H→L	Substitution	aldehyde dehydrogenase	WP_046547093.1	WR30_RS19865
NZ_LASC01000002.1	1,024,730	82	1	SNP (transition)	A→G	100.0%	111	332	GAT→GGT	D→G	Substitution	TetR family transcriptional regulator	WP_046547094.1	WR30_RS19870
NZ_LASC01000002.1	1,029,151	78	1	SNP (transition)	T→C	98.7%
NZ_LASC01000002.1	1,032,257	61	1	SNP (transition)	A→G	100.0%	280	838	TGG→CGG	W→R	Substitution	monooxygenase	WP_046547102.1	WR30_RS19910
NZ_LASC01000002.1	1,036,238	85	0	Insertion (tandem repeat)	(G)6→(G)7	90.6%
NZ_LASC01000002.1	1,049,091	98	1	SNP (transition)	T→C	98.0%	604	1.812	CGT→CGC		None	beta-ketoacyl synthase	WP_046547112.1	WR30_RS19975
NZ_LASC01000002.1	1,052,748	88	0	Insertion (tandem repeat)	(C)5→(C)6	94.3%	349	1.045			Frame Shift	short-chain dehydrogenase	WP_046547113.1	WR30_RS19980
NZ_LASC01000002.1	1,062,272	75	1	SNP (transition)	G→A	98.7%	2.417	7.249	GAA→AAA	E→K	Substitution	amino acid adenylation protein	WP_046547114.1	WR30_RS19985
NZ_LASC01000002.1	1,073,739	90	1	SNP (transition)	G→A	100.0%	1.228	3.683	GGC→GAC	G→D	Substitution	amino acid adenylation protein	WP_046547116.1	WR30_RS19995
NZ_LASC01000002.1	1,078,382	55	1	SNP (transition)	T→C	100.0%	1.455	4.364	ATC→ACC	I→T	Substitution	amino acid adenylation protein	WP_046547117.1	WR30_RS20000
NZ_LASC01000002.1	1,091,239	70	0	Insertion (tandem repeat)	(CC)2→(CC)3	92.9%	2.693	8.077			Frame Shift	amino acid adenylation protein	WP_046547118.1	WR30_RS20005
NZ_LASC01000002.1	1,100,515	75	1	SNP (transition)	T→C	100.0%	553	1.657	TCG→CCG	S→P	Substitution	FAD-linked oxidase	WP_046547123.1	WR30_RS20035
NZ_LASC01000002.1	1,101,997	72	2	Deletion (tandem repeat)	(GC)6→(GC)5	94.4%	195	584			Frame Shift	squalene--hopene cyclase	WP_046547125.1	WR30_RS20045
NZ_LASC01000002.1	1,103,577	57	1	SNP (transition)	A→G	100.0%	187	559	TGG→CGG	W→R	Substitution	hypothetical protein	WP_046547380.1	WR30_RS20050
NZ_LASC01000002.1	1,105,199	75	1	SNP (transition)	T→C	100.0%	238	712	ACG→GCG	T→A	Substitution	beta-lactamase/D-alanine carboxypeptidase	WP_046547126.1	WR30_RS20060
NZ_LASC01000002.1	1,108,895	101	1	SNP (transition)	G→A	100.0%	189	567	TCG→TCA		None	SAM-dependent methyltransferase	WP_046547129.1	WR30_RS20080
NZ_LASC01000002.1	1,121,205	89	1	SNP (transition)	T→C	100.0%	251	751	ACG→GCG	T→A	Substitution	ABC transporter permease	WP_046547135.1	WR30_RS20120
NZ_LASC01000002.1	1,124,767	79	1	SNP (transition)	T→C	100.0%	150	449	GTG→GCG	V→A	Substitution	GntR family transcriptional regulator	WP_039355135.1	WR30_RS20135
NZ_LASC01000002.1	1,128,392	85	1	SNP (transition)	A→G	100.0%	421	1.262	GTG→GCG	V→A	Substitution	Putrescine importer PuuP	WP_046547139.1	WR30_RS20150
NZ_LASC01000002.1	1,142,494	104	1	SNP (transition)	T→C	100.0%	197	590	CAC→CGC	H→R	Substitution	ABC transporter	WP_046547145.1	WR30_RS20200
NZ_LASC01000002.1	1,144,039	111	1	SNP (transition)	G→A	100.0%	72	216	GGC→GGT		None	biopolymer transporter	WP_046547147.1	WR30_RS20210
NZ_LASC01000002.1	1,147,835	120	1	SNP (transition)	A→G	100.0%	123	369	CGT→CGC		None	ArsR family transcriptional regulator	WP_039355180.1	WR30_RS20225
NZ_LASC01000002.1	1,151,960	80	1	SNP (transition)	A→G	100.0%	347	1.039	ACG→GCG	T→A	Substitution	alpha-ketoglutarate transporter	WP_046547152.1	WR30_RS20240
NZ_LASC01000002.1	1,160,521	77	1	SNP (transition)	T→C	100.0%	195	584	CTG→CCG	L→P	Substitution	LysR family transcriptional regulator	WP_046547157.1	WR30_RS20270
NZ_LASC01000002.1	1,172,343	75	1	SNP (transition)	A→G	100.0%	192	574	TTT→CTT	F→L	Substitution	DNA-binding protein	WP_046547165.1	WR30_RS20320
NZ_LASC01000002.1	1,175,122	81	1	SNP (transition)	T→C	100.0%	443	1.328	GAC→GGC	D→G	Substitution	reverse transcriptase	WP_046547168.1	WR30_RS20335
NZ_LASC01000002.1	1,176,591	57	1	SNP (transition)	T→C	100.0%
NZ_LASC01000002.1	1,177,934	101	1	SNP (transition)	A→G	100.0%
NZ_LASC01000002.1	1,190,345	90	1	SNP (transition)	T→C	100.0%
NZ_LASC01000002.1	1,191,113	79	1	SNP (transition)	T→C	100.0%	222	664	TCG→CCG	S→P	Substitution	flagellar hook protein FliD	WP_046547179.1	WR30_RS20405
NZ_LASC01000002.1	1,192,572	69	1	SNP (transition)	C→T	100.0%	169	506	GGC→GAC	G→D	Substitution	dihydrodipicolinate synthetase	WP_046547180.1	WR30_RS20410
NZ_LASC01000002.1	1,193,495	72	1	SNP (transition)	A→G	100.0%	316	947	GTC→GCC	V→A	Substitution	MFS transporter	WP_046547181.1	WR30_RS20415
NZ_LASC01000002.1	1,197,814	60	1	SNP (transition)	G→A	100.0%
NZ_LASC01000002.1	1,200,398	59	1	SNP (transversion)	T→A	100.0%	100	299	GAC→GTC	D→V	Substitution	amidohydrolase	WP_046547184.1	WR30_RS20440
NZ_LASC01000002.1	1,202,321	93	1	SNP (transition)	A→G	98.9%	34	100	TTC→CTC	F→L	Substitution	hypothetical protein	WP_046547186.1	WR30_RS20450
NZ_LASC01000002.1	1,206,998	81	1	SNP (transition)	A→G	100.0%	233	698	GTG→GCG	V→A	Substitution	membrane protein	WP_046547191.1	WR30_RS20480
NZ_LASC01000002.1	1,219,717	71	1	SNP (transition)	T→C	100.0%	18	52	TGG→CGG	W→R	Substitution	hypothetical protein	WP_046547201.1	WR30_RS20535
NZ_LASC01000002.1	1,233,430	84	1	SNP (transition)	T→C	100.0%	122	365	GTG→GCG	V→A	Substitution	lysine transporter LysE	WP_046547210.1	WR30_RS20595
NZ_LASC01000002.1	1,239,455	59	1	SNP (transversion)	A→C	100.0%
NZ_LASC01000002.1	1,239,889	67	1	SNP (transition)	A→G	100.0%	108	323	TAC→TGC	Y→C	Substitution	dihydroxyacetone kinase	WP_046547212.1	WR30_RS20625
NZ_LASC01000002.1	1,258,305	80	0	Insertion (tandem repeat)	(C)9→(C)10	83.8%
NZ_LASC01000002.1	1,260,742	57	1	SNP (transition)	A→G	100.0%
NZ_LASC01000002.1	1,264,374	89	1	SNP (transition)	A→G	100.0%
NZ_LASC01000002.1	1,266,460	76	1	SNP (transition)	C→T	100.0%	70	210	GGC→GGT		None	adenylosuccinate synthetase	WP_046547228.1	WR30_RS20735
NZ_LASC01000002.1	1,267,441	75	1	SNP (transition)	A→G	100.0%	397	1.191	GCA→GCG		None	adenylosuccinate synthetase	WP_046547228.1	WR30_RS20735
NZ_LASC01000002.1	1,268,990	77	2	Deletion (tandem repeat)	(CC)5→(CC)4	94.8%
NZ_LASC01000002.1	1,276,846	62	1	SNP (transversion)	T→G	88.7%	188	564	GCT→GCG		None	multidrug transporter	WP_046547233.1	WR30_RS20765
NZ_LASC01000002.1	1,277,029	5	1	SNP (transition)	A→G	100.0%	249	747	CAA→CAG		None	multidrug transporter	WP_046547233.1	WR30_RS20765
NZ_LASC01000002.1	1,277,032	5	1	SNP (transition)	A→G	100.0%	250	750	GCA→GCG		None	multidrug transporter	WP_046547233.1	WR30_RS20765
NZ_LASC01000002.1	1,277,035	6	1	SNP (transversion)	G→T	100.0%	251	753	CGG→CGT		None	multidrug transporter	WP_046547233.1	WR30_RS20765
NZ_LASC01000002.1	1,277,109	32	1	SNP (transversion)	T→G	100.0%	276	827	ATG→AGG	M→R	Substitution	multidrug transporter	WP_046547233.1	WR30_RS20765
NZ_LASC01000002.1	1,277,111	32	1	SNP (transition)	T→C	100.0%	277	829	TCG→CCG	S→P	Substitution	multidrug transporter	WP_046547233.1	WR30_RS20765
NZ_LASC01000002.1	1,279,607	104	1	SNP (transition)	G→A	100.0%
NZ_LASC01000002.1	1,280,853	98	1	SNP (transition)	A→G	100.0%	9	25	ACC→GCC	T→A	Substitution	phosphohydrolase	WP_011349307.1	WR30_RS20785
NZ_LASC01000002.1	1,281,165	97	1	SNP (transition)	A→G	100.0%	113	337	ACC→GCC	T→A	Substitution	phosphohydrolase	WP_011349307.1	WR30_RS20785
NZ_LASC01000002.1	1,289,335	97	1	SNP (transition)	A→G	100.0%	20	58	ACG→GCG	T→A	Substitution	gamma-glutamyltransferase	WP_046547243.1	WR30_RS20830
NZ_LASC01000002.1	1,290,225	89	1	SNP (transition)	C→T	100.0%	316	948	GCC→GCT		None	gamma-glutamyltransferase	WP_046547243.1	WR30_RS20830
NZ_LASC01000002.1	1,300,435	91	1	SNP (transition)	A→G	100.0%	163	487	ATC→GTC	I→V	Substitution	phosphohydrolase	WP_046547250.1	WR30_RS20870
NZ_LASC01000002.1	1,301,971	86	0	Insertion (tandem repeat)	(GG)2→(GG)3	81.4%
NZ_LASC01000002.1	1,306,536	699	1	SNP (transition)	A→G	99.7%
NZ_LASC01000002.1	1,336,378	86	1	Deletion (tandem repeat)	(G)11→(G)10	76.7%
NZ_LASC01000002.1	1,345,470	106	1	SNP (transversion)	G→C	100.0%	1.022	3.065	GGG→GCG	G→A	Substitution	hypothetical protein	WP_046547402.1	WR30_RS21055
NZ_LASC01000002.1	1,346,897	92	1	SNP (transition)	A→G	97.8%	1.498	4.492	ACA→GCA	T→A	Substitution	hypothetical protein	WP_046547402.1	WR30_RS21055
NZ_LASC01000002.1	1,350,587	84	0	Insertion (tandem repeat)	(C)5→(C)6	91.7%
NZ_LASC01000003.1	20.308	79	1	SNP (transition)	T→C	100.0%	22	65	GTG→GCG	V→A	Substitution	NADPH-dependent FMN reductase	WP_039366855.1	WR30_RS21190
NZ_LASC01000003.1	20.944	110	1	SNP (transition)	G→A	93.6%
NZ_LASC01000003.1	24.373	105	1	SNP (transversion)	G→C	100.0%	149	445	GGC→CGC	G→R	Substitution	lipoprotein	WP_046547415.1	WR30_RS21205
NZ_LASC01000003.1	49.632	99	1	SNP (transition)	G→A	100.0%
NZ_LASC01000003.1	56.951	109	1	SNP (transition)	T→C	100.0%	112	334	ACG→GCG	T→A	Substitution	branched-chain amino acid ABC transporter substrate-binding protein	WP_046547437.1	WR30_RS21375
NZ_LASC01000003.1	60.836	83	1	SNP (transition)	T→C	98.8%	353	1.058	GTG→GCG	V→A	Substitution	6-aminohexanoate hydrolase	WP_046547509.1	WR30_RS21390
NZ_LASC01000003.1	62.74	93	1	SNP (transition)	G→A	98.9%	467	1.399	CCG→TCG	P→S	Substitution	S-adenosyl-L-homocysteine hydrolase	WP_039346797.1	WR30_RS21405
NZ_LASC01000003.1	76.864	87	1	SNP (transition)	G→A	100.0%	242	726	GGC→GGT		None	chemotaxis protein	WP_039346820.1	WR30_RS21470
NZ_LASC01000003.1	77.988	95	0	Insertion (tandem repeat)	(CC)2→(CC)3	93.7%→94.7%	109	325			Frame Shift	chemotaxis protein CheD	WP_046547448.1	WR30_RS21475
NZ_LASC01000003.1	81.025	75	1	SNP (transition)	T→C	100.0%	73	217	ACG→GCG	T→A	Substitution	chemotaxis protein	WP_046547450.1	WR30_RS21485
NZ_LASC01000003.1	90.715	79	1	SNP (transition)	T→C	100.0%	231	693	CGT→CGC		None	porin	WP_046547454.1	WR30_RS21535
NZ_LASC01000003.1	95.776	121	1	SNP (transition)	G→A	100.0%	53	159	CTG→CTA		None	flagellar hook protein FliD	WP_046547457.1	WR30_RS21565
NZ_LASC01000003.1	114.84	94	0	Insertion (tandem repeat)	(G)5→(G)6	90.4%	10	30			Frame Shift	beta-galactosidase	WP_046547511.1	WR30_RS21625
NZ_LASC01000003.1	117.235	108	1	SNP (transition)	T→C	100.0%	10	29	GTC→GCC	V→A	Substitution	cytochrome C	WP_046547467.1	WR30_RS21635
NZ_LASC01000003.1	122.141	91	1	SNP (transition)	T→C	100.0%	195	584	GTG→GCG	V→A	Substitution	oxidoreductase	WP_046547470.1	WR30_RS21650
NZ_LASC01000003.1	124.77	114	0	Insertion (tandem repeat)	(C)5→(C)6	92.1%
NZ_LASC01000003.1	130.122	81	1	SNP (transition)	A→G	100.0%	175	523	ACC→GCC	T→A	Substitution	serine dehydratase	WP_039351351.1	WR30_RS21680
NZ_LASC01000003.1	130.225	83	1	SNP (transition)	A→G	100.0%	209	626	GAC→GGC	D→G	Substitution	serine dehydratase	WP_039351351.1	WR30_RS21680
NZ_LASC01000003.1	132.322	81	0	Insertion (tandem repeat)	(C)4→(C)5	95.1%	87	259			Frame Shift	thiamine pyrophosphate-binding protein	WP_046547477.1	WR30_RS21695
NZ_LASC01000003.1	137.207	111	1	Deletion	G	95.5%
NZ_LASC01000003.1	142.412	106	1	SNP (transition)	T→C	100.0%	69	207	GAA→GAG		None	hypothetical protein	WP_046547485.1	WR30_RS21735
NZ_LASC01000003.1	142.982	110	1	SNP (transition)	G→A	100.0%	407	1.219	CCG→TCG	P→S	Substitution	hypothetical protein	WP_046547486.1	WR30_RS21740
NZ_LASC01000003.1	158.381	77	1	SNP (transition)	A→G	100.0%	99	295	TCC→CCC	S→P	Substitution	double zinc ribbon domain protein	WP_046547491.1	WR30_RS21790
NZ_LASC01000003.1	159.201	71	1	SNP (transition)	C→T	100.0%	725	2.173	GGC→AGC	G→S	Substitution	ATPase P	WP_046547492.1	WR30_RS21795
NZ_LASC01000003.1	173.521	86	1	SNP (transition)	T→C	98.8%	187	560	AAG→AGG	K→R	Substitution	amino acid ABC transporter substrate-binding protein	WP_046547502.1	WR30_RS21850
NZ_LASC01000003.1	176.01	70	1	SNP (transition)	G→A	100.0%	696	2.088	GCC→GCT		None	transcriptional regulator	WP_046547503.1	WR30_RS21855
NZ_LASC01000003.1	180.382	65	1	SNP (transition)	C→T	100.0%	118	352	GAG→AAG	E→K	Substitution	primosome assembly protein PriA	WP_046547504.1	WR30_RS21860
NZ_LASC01000004.1	14.945	86	1	SNP (transversion)	G→C	100.0%
NZ_LASC01000004.1	15.927	116	1	SNP (transition)	A→G	100.0%	25	73	ACG→GCG	T→A	Substitution	AbrB family transcriptional regulator	WP_046548508.1	WR30_RS21920
NZ_LASC01000004.1	16.997	88	1	SNP (transition)	T→C	98.9%	70	209	GTG→GCG	V→A	Substitution	membrane protein	WP_039357260.1	WR30_RS21930
NZ_LASC01000004.1	21.464	87	1	SNP (transition)	T→C	100.0%	728	2.183	GTC→GCC	V→A	Substitution	chemotaxis protein CheA	WP_046547525.1	WR30_RS21940
NZ_LASC01000004.1	37.712	97	1	SNP (transition)	A→G	100.0%	38	112	ATG→GTG	M→V	Substitution	glutamine ABC transporter permease	WP_011355557.1	WR30_RS22015
NZ_LASC01000004.1	38.895	116	1	SNP (transition)	C→T	100.0%	214	642	GGC→GGT		None	glutamine ABC transporter ATP-binding protein	WP_046547536.1	WR30_RS22020
NZ_LASC01000004.1	45.672	119	1	SNP (transition)	G→A	100.0%
NZ_LASC01000004.1	46.715	89	1	SNP (transition)	A→G	100.0%
NZ_LASC01000004.1	53.523	95	1	SNP (transition)	A→G	100.0%	387	1.159	TTC→CTC	F→L	Substitution	glucosamine--fructose-6-phosphate aminotransferase	WP_046547550.1	WR30_RS22090
NZ_LASC01000004.1	54.278	98	1	SNP (transition)	A→G	100.0%	135	404	CTC→CCC	L→P	Substitution	glucosamine--fructose-6-phosphate aminotransferase	WP_046547550.1	WR30_RS22090
NZ_LASC01000004.1	58.38	121	1	SNP (transition)	C→T	100.0%	85	255			Truncation	hemin storage protein	WP_046547553.1	WR30_RS22105
NZ_LASC01000004.1	67.09	91	1	SNP (transition)	A→G	100.0%	181	542	TAC→TGC	Y→C	Substitution	hypothetical protein	WP_039357158.1	WR30_RS22135
NZ_LASC01000004.1	86.143	92	0	Insertion (tandem repeat)	(GG)2→(GG)3	93.5%	243	729			Frame Shift	ADP-glucose pyrophosphorylase	WP_046547570.1	WR30_RS22205
NZ_LASC01000004.1	88.279	115	1	SNP (transition)	C→T	100.0%	146	436	GAC→AAC	D→N	Substitution	2OG-Fe(II) oxygenase	WP_046547572.1	WR30_RS22215
NZ_LASC01000004.1	94.658	98	1	Deletion (tandem repeat)	(A)5→(A)4	94.9%	26	78			Frame Shift	MerR family transcriptional regulator	WP_046547576.1	WR30_RS22245
NZ_LASC01000004.1	100.041	47	1	SNP (transition)	A→G	100.0%	256	766	AGC→GGC	S→G	Substitution	peptide-binding protein	WP_046548514.1	WR30_RS22270
NZ_LASC01000004.1	102.236	94	1	SNP (transition)	A→G	98.9%
NZ_LASC01000004.1	112.613	100	1	SNP (transition)	C→T	100.0%	24	71	GCG→GTG	A→V	Substitution	ArsR family transcriptional regulator	WP_046547588.1	WR30_RS22330
NZ_LASC01000004.1	118.038	105	1	SNP (transition)	A→G	100.0%	403	1.208	GTG→GCG	V→A	Substitution	serine/threonine protein phosphatase	WP_046547593.1	WR30_RS22365
NZ_LASC01000004.1	118.129	89	1	SNP (transition)	A→G	100.0%	373	1.117	TAC→CAC	Y→H	Substitution	serine/threonine protein phosphatase	WP_046547593.1	WR30_RS22365
NZ_LASC01000004.1	119.765	93	1	SNP (transition)	A→G	100.0%	110	329	CAC→CGC	H→R	Substitution	SAM-dependent methyltransferase	WP_046547594.1	WR30_RS22370
NZ_LASC01000004.1	127.107	58	1	SNP (transition)	A→G	100.0%	334	1	TTC→CTC	F→L	Substitution	hexuronate transporter	WP_046547599.1	WR30_RS22395
NZ_LASC01000004.1	141.338	106	1	SNP (transition)	A→G	100.0%	26	76	TCC→CCC	S→P	Substitution	protocatechuate 3%2C4-dioxygenase subunit beta	WP_006489685.1	WR30_RS22455
NZ_LASC01000004.1	145.114	115	1	SNP (transition)	T→C	100.0%
NZ_LASC01000004.1	146.845	96	2	Deletion (tandem repeat)	(CG)6→(CG)5	86.5%	425	1.273			Frame Shift	channel protein TolC	WP_046547614.1	WR30_RS22485
NZ_LASC01000004.1	147.483	91	1	SNP (transition)	A→G	100.0%	166	496	ACG→GCG	T→A	Substitution	ABC transporter ATPase	WP_046547615.1	WR30_RS22490
NZ_LASC01000004.1	150.121	114	1	SNP (transition)	A→G	100.0%	426	1.278	GAA→GAG		None	hemolysin secretion protein D	WP_046548518.1	WR30_RS22495
NZ_LASC01000004.1	153.533	122	1	SNP (transition)	C→T	98.4%	453	1.357			Truncation	hypothetical protein	WP_046547616.1	WR30_RS22500
NZ_LASC01000004.1	161.073	88	1	SNP (transition)	A→G	100.0%	15	44	GTG→GCG	V→A	Substitution	ATP-dependent DNA helicase	WP_046547618.1	WR30_RS22510
NZ_LASC01000004.1	163.622	133	1	SNP (transition)	G→A	100.0%	461	1.383	ACG→ACA		None	gamma-glutamyltranspeptidase	WP_046547620.1	WR30_RS22520
NZ_LASC01000004.1	163.981	140	1	SNP (transition)	G→A	100.0%
NZ_LASC01000004.1	165.373	105	1	SNP (transition)	C→T	100.0%	16	48	CGC→CGT		None	HxlR family transcriptional regulator	WP_046547622.1	WR30_RS22530
NZ_LASC01000004.1	173.118	107	1	SNP (transition)	C→T	100.0%	295	884			Truncation	glycosyl transferase	WP_046548520.1	WR30_RS22565
NZ_LASC01000004.1	181.587	94	1	SNP (transition)	C→T	100.0%	646	1.936	CCG→TCG	P→S	Substitution	capsular biosynthesis protein	WP_046547632.1	WR30_RS22590
NZ_LASC01000004.1	186.059	82	1	SNP (transition)	C→T	100.0%	441	1.321	GGC→AGC	G→S	Substitution	LPS biosynthesis protein	WP_046547636.1	WR30_RS22610
NZ_LASC01000004.1	190.204	106	1	SNP (transition)	T→C	99.1%	16	48	GGT→GGC		None	Fis family transcriptional regulator	WP_046547638.1	WR30_RS22630
NZ_LASC01000004.1	191.623	74	1	SNP (transition)	A→G	98.6%	821	2.462	GTG→GCG	V→A	Substitution	beta-mannosidase	WP_046548523.1	WR30_RS22635
NZ_LASC01000004.1	196.06	73	1	SNP (transition)	T→C	100.0%	17	51	GCA→GCG		None	hypothetical protein	WP_046547640.1	WR30_RS22645
NZ_LASC01000004.1	197.747	106	1	SNP (transition)	A→G	100.0%	245	735	CGT→CGC		None	Crp/Fnr family transcriptional regulator	WP_046547643.1	WR30_RS22660
NZ_LASC01000004.1	201.569	107	1	SNP (transition)	A→G	100.0%	437	1.31	AAC→AGC	N→S	Substitution	polysaccharide biosynthesis glycosyltransferase	WP_046548524.1	WR30_RS22670
NZ_LASC01000004.1	202.56	106	0	Insertion (tandem repeat)	(G)6→(G)7	90.6%	258	774			Frame Shift	glycosyl transferase family 1	WP_046547645.1	WR30_RS22675
NZ_LASC01000004.1	210.783	86	1	SNP (transversion)	G→C	100.0%	441	1.322	GGC→GCC	G→A	Substitution	GMC family oxidoreductase	WP_039356901.1	WR30_RS22710
NZ_LASC01000004.1	211.569	79	1	SNP (transition)	C→T	96.2%	111	333	GGC→GGT		None	alcohol dehydrogenase	WP_046547651.1	WR30_RS22715
NZ_LASC01000004.1	212.858	83	0	Insertion (tandem repeat)	(GG)3→(GG)4	84.3%
NZ_LASC01000004.1	231.831	102	1	SNP (transition)	T→C	100.0%	193	578	TAC→TGC	Y→C	Substitution	spermidine/putrescine ABC transporter permease	WP_046547666.1	WR30_RS22805
NZ_LASC01000004.1	234.111	85	1	SNP (transition)	A→G	100.0%	406	1.217	GTG→GCG	V→A	Substitution	GntR family transcriptional regulator	WP_046547668.1	WR30_RS22815
NZ_LASC01000004.1	249.497	83	1	SNP (transition)	T→C	100.0%	148	444	GCA→GCG		None	LysR family transcriptional regulator	WP_046547680.1	WR30_RS22880
NZ_LASC01000004.1	252.761	74	1	SNP (transition)	A→G	100.0%	258	773	GTG→GCG	V→A	Substitution	glycerophosphodiester phosphodiesterase	WP_046547683.1	WR30_RS22895
NZ_LASC01000004.1	259.763	99	1	SNP (transition)	A→G	99.0%	258	773	GTG→GCG	V→A	Substitution	multidrug ABC transporter ATP-binding protein	WP_046547687.1	WR30_RS22920
NZ_LASC01000004.1	262.256	59	1	SNP (transition)	G→A	100.0%
NZ_LASC01000004.1	262.451	72	1	Deletion (tandem repeat)	(C)9→(C)8	83.3%
NZ_LASC01000004.1	265.701	85	1	SNP (transition)	C→T	100.0%	187	559	CGG→TGG	R→W	Substitution	LysR family transcriptional regulator	WP_046547692.1	WR30_RS22950
NZ_LASC01000004.1	278.864	99	1	SNP (transition)	T→C	99.0%	279	837	GAA→GAG		None	hypothetical protein	WP_046547702.1	WR30_RS23010
NZ_LASC01000004.1	290.549	77	1	SNP (transition)	A→G	100.0%	250	749	GTG→GCG	V→A	Substitution	RND transporter MFP subunit	WP_046547709.1	WR30_RS23060
NZ_LASC01000004.1	296.768	87	1	SNP (transition)	T→C	100.0%	372	1.115	GTG→GCG	V→A	Substitution	acyl-CoA synthetase	WP_046547711.1	WR30_RS23075
NZ_LASC01000004.1	298.48	78	1	SNP (transition)	C→T	100.0%	283	849	CCG→CCA		None	chemotaxis protein	WP_046547712.1	WR30_RS23080
NZ_LASC01000004.1	298.506	77	1	SNP (transition)	G→A	100.0%	275	823	CGG→TGG	R→W	Substitution	chemotaxis protein	WP_046547712.1	WR30_RS23080
NZ_LASC01000004.1	304.748	68	1	SNP (transition)	T→C	100.0%	142	425	CAC→CGC	H→R	Substitution	IclR family transcriptional regulator	WP_046547716.1	WR30_RS23110
NZ_LASC01000004.1	313.566	91	1	SNP (transversion)	A→T	100.0%	271	812	GAG→GTG	E→V	Substitution	AraC family transcriptional regulator	WP_046547722.1	WR30_RS23145
NZ_LASC01000004.1	318.093	101	1	SNP (transition)	A→G	100.0%	256	767	CTC→CCC	L→P	Substitution	LysR family transcriptional regulator	WP_046547728.1	WR30_RS23175
NZ_LASC01000004.1	318.618	102	1	SNP (transition)	A→G	100.0%	81	242	GTG→GCG	V→A	Substitution	LysR family transcriptional regulator	WP_046547728.1	WR30_RS23175
NZ_LASC01000004.1	325.264	95	1	SNP (transition)	A→G	100.0%	408	1.222	ATG→GTG	M→V	Substitution	cytochrome P450	WP_046548528.1	WR30_RS23205
NZ_LASC01000004.1	325.855	72	1	SNP (transition)	C→T	100.0%	51	153	GTC→GTT		None	panthothenate synthetase	WP_046547733.1	WR30_RS23210
NZ_LASC01000004.1	326.633	111	0	Insertion (tandem repeat)	(C)5→(C)6	94.6%	260	780			Frame Shift	LuxR family transcriptional regulator	WP_046547735.1	WR30_RS23220
NZ_LASC01000004.1	331.227	70	1	SNP (transition)	A→G	100.0%	531	1.592	CTG→CCG	L→P	Substitution	fusaric acid resistance protein	WP_046547738.1	WR30_RS23240
NZ_LASC01000004.1	336.656	97	1	SNP (transition)	A→G	100.0%	155	463	ATC→GTC	I→V	Substitution	cytosine deaminase	WP_046547740.1	WR30_RS23260
NZ_LASC01000004.1	336.817	94	1	SNP (transition)	C→T	100.0%	208	624	GAC→GAT		None	cytosine deaminase	WP_046547740.1	WR30_RS23260
NZ_LASC01000004.1	342.064	72	1	SNP (transition)	C→T	100.0%	345	1.034	GGG→GAG	G→E	Substitution	membrane protein	WP_046547744.1	WR30_RS23285
NZ_LASC01000004.1	342.314	88	1	SNP (transition)	A→G	100.0%	262	784	TAC→CAC	Y→H	Substitution	membrane protein	WP_046547744.1	WR30_RS23285
NZ_LASC01000004.1	343.309	100	0	Insertion (tandem repeat)	(G)6→(G)7	83.0%
NZ_LASC01000004.1	355.252	106	1	SNP (transition)	T→C	100.0%	59	176	GAC→GGC	D→G	Substitution	phospholipase C	WP_046547756.1	WR30_RS23345
NZ_LASC01000004.1	358.35	93	1	SNP (transition)	A→G	100.0%	280	838	AGC→GGC	S→G	Substitution	aromatic amino acid transporter	WP_046547758.1	WR30_RS23360
NZ_LASC01000004.1	370.869	71	1	SNP (transition)	C→T	100.0%	154	461	GCG→GTG	A→V	Substitution	pilus assembly protein PilZ	WP_046547770.1	WR30_RS23425
NZ_LASC01000004.1	372.721	106	1	SNP (transition)	A→G	99.1%	214	641	GAC→GGC	D→G	Substitution	hypothetical protein	WP_046547771.1	WR30_RS23435
NZ_LASC01000004.1	376.962	51	1	SNP (transition)	A→G	98.0%
NZ_LASC01000004.1	380.699	108	1	SNP (transition)	T→C	99.1%	244	731	GTG→GCG	V→A	Substitution	D-alanine/D-serine/glycine permease	WP_046547777.1	WR30_RS23470
NZ_LASC01000004.1	385.07	92	1	SNP (transition)	A→G	100.0%	145	434	AAC→AGC	N→S	Substitution	chemotaxis protein	WP_046547781.1	WR30_RS23490
NZ_LASC01000004.1	385.425	80	1	SNP (transition)	A→G	100.0%	263	789	GAA→GAG		None	chemotaxis protein	WP_046547781.1	WR30_RS23490
NZ_LASC01000004.1	388.195	71	1	SNP (transition)	A→G	98.6%	100	298	ATG→GTG	M→V	Substitution	histidine kinase	WP_046547782.1	WR30_RS23500
NZ_LASC01000004.1	392.13	87	1	SNP (transition)	T→C	100.0%	50	150	GGA→GGG		None	hypothetical protein	WP_046547785.1	WR30_RS23520
NZ_LASC01000004.1	398.5	74	1	SNP (transition)	G→A	100.0%
NZ_LASC01000004.1	402.633	83	1	SNP (transition)	T→C	100.0%	161	482	TAC→TGC	Y→C	Substitution	shikimate transporter	WP_046547792.1	WR30_RS23565
NZ_LASC01000004.1	407.362	84	1	SNP (transition)	T→C	100.0%	444	1.331	GAG→GGG	E→G	Substitution	toxin HipA	WP_046547796.1	WR30_RS23585
NZ_LASC01000004.1	409.298	88	1	SNP (transition)	T→C	100.0%	367	1.1	CAC→CGC	H→R	Substitution	3%2C4-dihydroxy-2-butanone 4-phosphate synthase	WP_046547798.1	WR30_RS23595
NZ_LASC01000004.1	420.523	80	1	SNP (transition)	A→G	100.0%	149	447	CCA→CCG		None	hypothetical protein	WP_046547803.1	WR30_RS23635
NZ_LASC01000004.1	422.363	93	1	SNP (transition)	T→C	98.9%	40	119	TAC→TGC	Y→C	Substitution	hypothetical protein	WP_046547804.1	WR30_RS23645
NZ_LASC01000004.1	424.569	102	1	SNP (transition)	G→A	100.0%	49	147	GCC→GCT		None	hypothetical protein	WP_046547808.1	WR30_RS23665
NZ_LASC01000004.1	426.163	81	0	Insertion (tandem repeat)	(C)6→(C)7	91.4%	228	683			Frame Shift	hypothetical protein	WP_046547809.1	WR30_RS23675
NZ_LASC01000004.1	443.762	108	1	SNP (transition)	T→C	100.0%	7	20	GAC→GGC	D→G	Substitution	hypothetical protein	WP_046547823.1	WR30_RS23760
NZ_LASC01000004.1	451.993	88	1	SNP (transition)	A→G	100.0%	230	689	AAG→AGG	K→R	Substitution	aldehyde dehydrogenase	WP_046547829.1	WR30_RS23805
NZ_LASC01000004.1	464.202	70	1	SNP (transition)	T→C	100.0%	22	66	GGT→GGC		None	membrane protein	WP_046547838.1	WR30_RS23850
NZ_LASC01000004.1	477.131	63	1	SNP (transition)	T→C	95.2%	8	24	GGT→GGC		None	type VI secretion protein	WP_046547844.1	WR30_RS23895
NZ_LASC01000004.1	477.507	102	1	SNP (transition)	C→T	100.0%	134	400	CAC→TAC	H→Y	Substitution	type VI secretion protein	WP_046547844.1	WR30_RS23895
NZ_LASC01000004.1	481.648	94	1	SNP (transition)	A→G	100.0%	255	765	GAA→GAG		None	type IV secretion protein Rhs	WP_046547846.1	WR30_RS23905
NZ_LASC01000004.1	483.369	96	1	SNP (transition)	A→G	100.0%	89	266	GAG→GGG	E→G	Substitution	hypothetical protein	WP_046547847.1	WR30_RS23910
NZ_LASC01000004.1	483.849	101	1	SNP (transition)	T→C	100.0%	249	746	GTG→GCG	V→A	Substitution	hypothetical protein	WP_046547847.1	WR30_RS23910
NZ_LASC01000004.1	484.265	108	1	SNP (transition)	A→G	100.0%	388	1.162	AGT→GGT	S→G	Substitution	hypothetical protein	WP_046547847.1	WR30_RS23910
NZ_LASC01000004.1	484.885	95	1	SNP (transversion)	T→A	100.0%	133	399	CCA→CCT		None	hypothetical protein	WP_046547848.1	WR30_RS23915
NZ_LASC01000004.1	503.406	100	1	SNP (transition)	A→G	100.0%	292	876	AAT→AAC		None	hypothetical protein	WP_046547858.1	WR30_RS23970
NZ_LASC01000004.1	508.485	90	1	SNP (transition)	T→C	100.0%
NZ_LASC01000004.1	510.029	89	1	SNP (transition)	G→A	100.0%	84	252	GAC→GAT		None	ABC transporter	WP_046547862.1	WR30_RS23995
NZ_LASC01000004.1	519.235	60	0	Insertion (tandem repeat)	(G)6→(G)7	88.3%	23	68			Frame Shift	ABC transporter substrate-binding protein	WP_046548544.1	WR30_RS24025
NZ_LASC01000004.1	532.126	69	1	SNP (transition)	T→C	100.0%	276	826	TAC→CAC	Y→H	Substitution	deacylase	WP_039357711.1	WR30_RS24070
NZ_LASC01000004.1	533.61	82	1	SNP (transition)	T→C	100.0%	50	148	TAC→CAC	Y→H	Substitution	acetyltransferase	WP_046547877.1	WR30_RS24085
NZ_LASC01000004.1	553.733	95	1	SNP (transition)	G→A	100.0%	383	1.147	GCC→ACC	A→T	Substitution	trehalose-6-phosphate synthase	WP_046547888.1	WR30_RS24160
NZ_LASC01000004.1	567.845	86	1	SNP (transition)	T→C	100.0%	175	525	GTA→GTG		None	3-alpha-hydroxysteroid dehydrogenase	WP_046547900.1	WR30_RS24225
NZ_LASC01000004.1	573.23	124	1	SNP (transition)	A→G	100.0%	86	258	CCA→CCG		None	DNA mismatch repair protein MutT	WP_046547905.1	WR30_RS24260
NZ_LASC01000004.1	573.308	140	1	SNP (transition)	A→G	100.0%	112	336	ACA→ACG		None	DNA mismatch repair protein MutT	WP_046547905.1	WR30_RS24260
NZ_LASC01000004.1	582.039	76	1	SNP (transition)	G→A	98.7%
NZ_LASC01000004.1	582.563	113	1	SNP (transition)	T→C	100.0%	43	128	GAC→GGC	D→G	Substitution	hypothetical protein	WP_046547916.1	WR30_RS24315
NZ_LASC01000004.1	592.69	66	1	SNP (transition)	T→C	84.8%	134	400	AGC→GGC	S→G	Substitution	collagen triple helix repeat protein	WP_046547925.1	WR30_RS24365
NZ_LASC01000004.1	595.273	96	1	SNP (transition)	A→G	100.0%	54	161	GTC→GCC	V→A	Substitution	hypothetical protein	WP_046547928.1	WR30_RS24380
NZ_LASC01000004.1	599.257	68	1	SNP (transition)	A→G	100.0%	117	350	GTG→GCG	V→A	Substitution	short-chain dehydrogenase	WP_039350771.1	WR30_RS24410
NZ_LASC01000004.1	600.403	92	1	SNP (transition)	T→C	100.0%	36	107	CAC→CGC	H→R	Substitution	3-oxoacyl-ACP reductase	WP_046547933.1	WR30_RS24415
NZ_LASC01000004.1	601.296	93	1	SNP (transition)	A→G	100.0%	217	650	GAC→GGC	D→G	Substitution	short-chain dehydrogenase	WP_046548547.1	WR30_RS24420
NZ_LASC01000004.1	605.603	108	1	SNP (transition)	G→A	100.0%	50	149	GGC→GAC	G→D	Substitution	acetaldehyde dehydrogenase	WP_046547936.1	WR30_RS24440
NZ_LASC01000004.1	620.048	84	1	SNP (transition)	G→A	100.0%	170	510	TTC→TTT		None	acetyl-CoA acetyltransferase	WP_046547945.1	WR30_RS24510
NZ_LASC01000004.1	641.871	70	1	SNP (transition)	T→C	100.0%	346	1.037	CAG→CGG	Q→R	Substitution	5%2C10-methylene tetrahydromethanopterin reductase	WP_039350902.1	WR30_RS24620
NZ_LASC01000004.1	642.468	95	1	SNP (transition)	T→C	100.0%	147	440	GAC→GGC	D→G	Substitution	5%2C10-methylene tetrahydromethanopterin reductase	WP_039350902.1	WR30_RS24620
NZ_LASC01000004.1	643.48	80	1	SNP (transition)	C→T	100.0%	105	315	GGC→GGT		None	glyoxalase	WP_011355015.1	WR30_RS24625
NZ_LASC01000004.1	646.723	88	1	SNP (transition)	C→T	100.0%	20	60	ACC→ACT		None	integrase	WP_046547966.1	WR30_RS24645
NZ_LASC01000004.1	649.123	59	1	SNP (transition)	T→C	100.0%	70	208	ACG→GCG	T→A	Substitution	hypothetical protein	WP_046547967.1	WR30_RS24655
NZ_LASC01000004.1	666.73	88	1	SNP (transition)	G→A	100.0%	240	718	CTG→TTG		None	spermidine/putrescine ABC transporter substrate-binding protein	WP_046547981.1	WR30_RS24750
NZ_LASC01000004.1	669.137	104	1	SNP (transition)	C→T	100.0%	89	265	GCC→ACC	A→T	Substitution	cytosine methyltransferase	WP_046547982.1	WR30_RS24760
NZ_LASC01000004.1	671.81	88	0	Insertion (tandem repeat)	(C)5→(C)6	92.0%	131	391			Frame Shift	hypothetical protein	WP_046547984.1	WR30_RS24775
NZ_LASC01000004.1	679.558	88	1	SNP (transition)	C→T	100.0%	144	432	GCG→GCA		None	LysR family transcriptional regulator	WP_046547990.1	WR30_RS24805
NZ_LASC01000004.1	682.602	79	1	SNP (transition)	A→G	100.0%	981	2.943	CGT→CGC		None	reductase	WP_046547993.1	WR30_RS24820
NZ_LASC01000004.1	683.602	100	1	SNP (transition)	T→C	100.0%	648	1.943	GAC→GGC	D→G	Substitution	reductase	WP_046547993.1	WR30_RS24820
NZ_LASC01000004.1	687.496	91	1	SNP (transition)	T→C	100.0%	350	1.049	CAG→CGG	Q→R	Substitution	nitrite reductase	WP_046547995.1	WR30_RS24830
NZ_LASC01000004.1	692.803	73	1	SNP (transition)	C→T	100.0%	238	714	TGC→TGT		None	nitrate ABC transporter substrate-binding protein	WP_046547998.1	WR30_RS24850
NZ_LASC01000004.1	698.635	92	0	Insertion (tandem repeat)	(C)5→(C)6	92.4%
NZ_LASC01000004.1	707.063	72	1	SNP (transition)	T→C	100.0%	220	659	CTC→CCC	L→P	Substitution	ATPase	WP_046548009.1	WR30_RS24910
NZ_LASC01000004.1	707.353	84	1	SNP (transition)	C→T	100.0%	317	949	CTG→TTG		None	ATPase	WP_046548009.1	WR30_RS24910
NZ_LASC01000004.1	709.716	84	1	SNP (transition)	T→C	100.0%	162	485	CTG→CCG	L→P	Substitution	CAAX protease	WP_046548010.1	WR30_RS24920
NZ_LASC01000004.1	715.973	98	1	SNP (transition)	T→C	100.0%
NZ_LASC01000004.1	734.485	91	1	SNP (transition)	T→C	100.0%	541	1.622	CTG→CCG	L→P	Substitution	chloride channel protein	WP_046548026.1	WR30_RS25020
NZ_LASC01000004.1	735.771	97	1	SNP (transition)	T→C	100.0%	38	112	ACG→GCG	T→A	Substitution	hypothetical protein	WP_006478890.1	WR30_RS25030
NZ_LASC01000004.1	736.51	82	1	SNP (transition)	A→G	100.0%	162	485	CTC→CCC	L→P	Substitution	LysR family transcriptional regulator	WP_046548027.1	WR30_RS25035
NZ_LASC01000004.1	744.077	115	1	SNP (transition)	G→A	99.1%	394	1.18	CGC→TGC	R→C	Substitution	choline dehydrogenase	WP_046548034.1	WR30_RS25070
NZ_LASC01000004.1	746.594	70	1	SNP (transition)	G→A	100.0%	177	529	GCG→ACG	A→T	Substitution	alpha-2-macroglobulin	WP_046548035.1	WR30_RS25080
NZ_LASC01000004.1	750.456	67	1	SNP (transition)	T→C	97.0%	1.464	4.391	CTG→CCG	L→P	Substitution	alpha-2-macroglobulin	WP_046548035.1	WR30_RS25080
NZ_LASC01000004.1	761.083	85	1	SNP (transition)	T→C	100.0%
NZ_LASC01000004.1	766.459	87	1	SNP (transition)	T→C	100.0%	58	172	ACA→GCA	T→A	Substitution	LysR family transcriptional regulator	WP_046548044.1	WR30_RS25135
NZ_LASC01000004.1	783.052	74	1	SNP (transition)	T→C	100.0%	76	227	AAG→AGG	K→R	Substitution	fusaric acid resistance protein	WP_046548056.1	WR30_RS25205
NZ_LASC01000004.1	788.05	81	1	SNP (transition)	T→C	100.0%	34	101	ATC→ACC	I→T	Substitution	sugar ABC transporter ATPase	WP_046548060.1	WR30_RS25225
NZ_LASC01000004.1	795.596	87	1	SNP (transition)	G→A	98.9%	277	829	CCC→TCC	P→S	Substitution	toxin HipA	WP_046548066.1	WR30_RS25255
NZ_LASC01000004.1	800.758	118	1	SNP (transition)	T→C	100.0%	239	715	TAC→CAC	Y→H	Substitution	peptide ABC transporter permease	WP_046548070.1	WR30_RS25280
NZ_LASC01000004.1	813.204	79	0	Insertion (tandem repeat)	(C)6→(C)7	89.9%	130	390			Frame Shift	peptidase	WP_046548081.1	WR30_RS25340
NZ_LASC01000004.1	820.226	86	1	SNP (transition)	T→C	98.8%
NZ_LASC01000004.1	826.19	83	1	SNP (transition)	T→C	100.0%	34	102	GAA→GAG		None	monooxygenase	WP_046548092.1	WR30_RS25395
NZ_LASC01000004.1	830.907	89	1	SNP (transition)	T→C	100.0%	5	13	ACG→GCG	T→A	Substitution	epimerase	WP_046548096.1	WR30_RS25420
NZ_LASC01000004.1	835.98	96	1	SNP (transition)	T→C	100.0%	17	50	GTG→GCG	V→A	Substitution	RND transporter	WP_046548100.1	WR30_RS25450
NZ_LASC01000004.1	836.655	64	1	SNP (transition)	T→C	98.4%	242	725	CTG→CCG	L→P	Substitution	RND transporter	WP_046548100.1	WR30_RS25450
NZ_LASC01000004.1	840.022	94	1	SNP (transition)	T→C	100.0%	283	848	GTG→GCG	V→A	Substitution	RND transporter MFP subunit	WP_046548101.1	WR30_RS25455
NZ_LASC01000004.1	841.704	40	1	SNP (transition)	G→A	100.0%	444	1.332	GCG→GCA		None	RND transporter	WP_046548102.1	WR30_RS25460
NZ_LASC01000004.1	847.742	90	1	SNP (transition)	T→C	100.0%	34	102	TAT→TAC		None	hypothetical protein	WP_046548108.1	WR30_RS25495
NZ_LASC01000004.1	848.484	108	1	SNP (transition)	G→A	100.0%	256	766			Truncation	potassium transporter TrkA	WP_046548109.1	WR30_RS25500
NZ_LASC01000004.1	865.549	84	1	SNP (transition)	G→A	98.8%	255	764	CCG→CTG	P→L	Substitution	CAIB/BAIF family CoA transferase	WP_046548119.1	WR30_RS25570
NZ_LASC01000004.1	878.073	95	1	SNP (transition)	G→A	100.0%	194	581			Truncation	NAD-glutamate dehydrogenase	WP_046548129.1	WR30_RS25630
NZ_LASC01000004.1	882.724	94	1	SNP (transition)	G→A	100.0%	171	512	ACG→ATG	T→M	Substitution	methyltransferase	WP_046548130.1	WR30_RS25635
NZ_LASC01000004.1	890.191	105	1	SNP (transition)	G→A	100.0%
NZ_LASC01000004.1	897.377	93	1	SNP (transition)	A→G	100.0%	206	616	TCG→CCG	S→P	Substitution	MFS transporter	WP_046548140.1	WR30_RS25705
NZ_LASC01000004.1	898.145	89	1	SNP (transition)	T→C	100.0%	374	1.122	GGA→GGG		None	pyridine nucleotide-disulfide oxidoreductase	WP_046548141.1	WR30_RS25710
NZ_LASC01000004.1	900.149	104	1	SNP (transition)	C→T	99.0%	26	77			Truncation	glyoxalase	WP_046548142.1	WR30_RS25715
NZ_LASC01000004.1	901.216	94	1	SNP (transition)	G→A	100.0%	173	519	GCC→GCT		None	aldehyde dehydrogenase	WP_046548143.1	WR30_RS25720
NZ_LASC01000004.1	902.72	76	1	SNP (transition)	G→A	100.0%	525	1.575	GTC→GTT		None	hypothetical protein	WP_046548145.1	WR30_RS25730
NZ_LASC01000004.1	904.813	95	1	SNP (transition)	A→G	100.0%	91	272	CTG→CCG	L→P	Substitution	short-chain dehydrogenase	WP_046548146.1	WR30_RS25735
NZ_LASC01000004.1	906.578	67	1	SNP (transition)	T→C	100.0%	85	254	TAC→TGC	Y→C	Substitution	alpha/beta hydrolase	WP_046548148.1	WR30_RS25745
NZ_LASC01000004.1	908.471	80	1	SNP (transition)	A→G	100.0%	262	784	TGC→CGC	C→R	Substitution	3-phenylpropionate dioxygenase	WP_039344090.1	WR30_RS25760
NZ_LASC01000004.1	920.213	91	1	SNP (transition)	G→A	100.0%	481	1.443	GCG→GCA		None	fusaric acid resistance protein	WP_046548157.1	WR30_RS25825
NZ_LASC01000004.1	922.177	70	1	SNP (transition)	C→T	100.0%	407	1.219			Truncation	RND transporter	WP_046548158.1	WR30_RS25830
NZ_LASC01000004.1	930.761	124	0	Insertion (tandem repeat)	(C)5→(C)6	87.9%	189	567			Frame Shift	hypothetical protein	WP_046548164.1	WR30_RS25885
NZ_LASC01000004.1	932.872	116	1	SNP (transition)	A→G	100.0%	205	613	TGG→CGG	W→R	Substitution	hypothetical protein	WP_046548167.1	WR30_RS25905
NZ_LASC01000004.1	940.447	113	0	Insertion (tandem repeat)	(CC)3→(CC)4	86.7%	51	153			Frame Shift	tail protein	WP_046548174.1	WR30_RS25940
NZ_LASC01000004.1	950.743	123	1	SNP (transition)	G→A	99.2%	264	791	GCA→GTA	A→V	Substitution	portal protein	WP_046548185.1	WR30_RS26000
NZ_LASC01000004.1	962.442	100	1	SNP (transition)	C→T	98.0%
NZ_LASC01000004.1	966.206	126	1	SNP (transition)	A→G	99.2%	42	125	GTG→GCG	V→A	Substitution	hypothetical protein	WP_046548201.1	WR30_RS26095
NZ_LASC01000004.1	968.312	100	1	SNP (transition)	T→C	100.0%	65	193	TAC→CAC	Y→H	Substitution	hypothetical protein	WP_046548205.1	WR30_RS26115
NZ_LASC01000004.1	970.138	98	1	SNP (transition)	C→T	100.0%	259	776	GCG→GTG	A→V	Substitution	hypothetical protein	WP_046548207.1	WR30_RS26125
NZ_LASC01000004.1	973.059	134	1	SNP (transition)	A→G	100.0%
NZ_LASC01000004.1	974.43	77	1	SNP (transversion)	G→T	100.0%	83	248	GGC→GTC	G→V	Substitution	hypothetical protein	WP_046548212.1	WR30_RS26150
NZ_LASC01000004.1	974.457	84	0	Insertion (tandem repeat)	(C)6→(C)7	85.7%	92	275			Frame Shift	hypothetical protein	WP_046548212.1	WR30_RS26150
NZ_LASC01000004.1	977.011	113	1	SNP (transition)	T→C	100.0%	186	556	TAC→CAC	Y→H	Substitution	AraC family transcriptional regulator	WP_046548579.1	WR30_RS26160
NZ_LASC01000004.1	1,004,930	117	1	SNP (transition)	G→A	100.0%	371	1.112	CCG→CTG	P→L	Substitution	transporter	WP_046548231.1	WR30_RS26285
NZ_LASC01000004.1	1,021,647	99	1	SNP (transition)	A→G	100.0%	355	1.065	CGT→CGC		None	hypothetical protein	WP_046548242.1	WR30_RS26350
NZ_LASC01000004.1	1,028,034	110	1	SNP (transition)	C→T	100.0%	750	2.248	GCC→ACC	A→T	Substitution	type IV secretion protein Rhs	WP_046548244.1	WR30_RS26365
NZ_LASC01000004.1	1,031,309	76	1	SNP (transversion)	G→C	97.4%	356	1.067	GCG→GGG	A→G	Substitution	nitrate ABC transporter ATP-binding protein	WP_046548245.1	WR30_RS26370
NZ_LASC01000004.1	1,031,311	73	1	SNP (transversion)	A→C	97.3%	355	1.065	CCT→CCG		None	nitrate ABC transporter ATP-binding protein	WP_046548245.1	WR30_RS26370
NZ_LASC01000004.1	1,031,347	40	1	SNP (transition)	A→G	97.5%	343	1.029	GCT→GCC		None	nitrate ABC transporter ATP-binding protein	WP_046548245.1	WR30_RS26370
NZ_LASC01000004.1	1,031,353	38	1	SNP (transition)	A→G	97.4%	341	1.023	GGT→GGC		None	nitrate ABC transporter ATP-binding protein	WP_046548245.1	WR30_RS26370
NZ_LASC01000004.1	1,031,359	30	2	Substitution	ATG→GTA	90.6%→96.7%	339	1.015	CAT→TAC	H→Y	Substitution	nitrate ABC transporter ATP-binding protein	WP_046548245.1	WR30_RS26370
NZ_LASC01000004.1	1,031,439	70	1	SNP (transition)	G→A	97.1%	313	937	CGC→TGC	R→C	Substitution	nitrate ABC transporter ATP-binding protein	WP_046548245.1	WR30_RS26370
NZ_LASC01000004.1	1,031,860	62	1	SNP (transversion)	C→G	100.0%	172	516	CTG→CTC		None	nitrate ABC transporter ATP-binding protein	WP_046548245.1	WR30_RS26370
NZ_LASC01000004.1	1,031,866	59	1	SNP (transition)	G→A	100.0%	170	510	CGC→CGT		None	nitrate ABC transporter ATP-binding protein	WP_046548245.1	WR30_RS26370
NZ_LASC01000004.1	1,031,869	59	1	SNP (transition)	C→T	100.0%	169	507	GCG→GCA		None	nitrate ABC transporter ATP-binding protein	WP_046548245.1	WR30_RS26370
NZ_LASC01000004.1	1,031,872	57	1	SNP (transition)	A→G	100.0%	168	504	TTT→TTC		None	nitrate ABC transporter ATP-binding protein	WP_046548245.1	WR30_RS26370
NZ_LASC01000004.1	1,032,175	88	1	SNP (transversion)	C→G	100.0%	67	201	TCG→TCC		None	nitrate ABC transporter ATP-binding protein	WP_046548245.1	WR30_RS26370
NZ_LASC01000004.1	1,032,498	41	1	SNP (transition)	G→A	100.0%	548	1.644	TTC→TTT		None	sulfonate ABC transporter permease	WP_046548246.1	WR30_RS26375
NZ_LASC01000004.1	1,032,531	17	2	Substitution	CGA→GGC	100.0%	537	1.609	TCG→GCC	S→A	Substitution	sulfonate ABC transporter permease	WP_046548246.1	WR30_RS26375
NZ_LASC01000004.1	1,032,537	15	1	SNP (transversion)	C→G	100.0%	535	1.605	CTG→CTC		None	sulfonate ABC transporter permease	WP_046548246.1	WR30_RS26375
NZ_LASC01000004.1	1,032,549	7	2	Substitution	GA→CT	100.0%	531	1.592	GTC→GAG	V→E	Substitution	sulfonate ABC transporter permease	WP_046548246.1	WR30_RS26375
NZ_LASC01000004.1	1,032,810	23	1	SNP (transversion)	C→G	100.0%	444	1.332	GCG→GCC		None	sulfonate ABC transporter permease	WP_046548246.1	WR30_RS26375
NZ_LASC01000004.1	1,032,826	34	1	SNP (transition)	T→C	100.0%	439	1.316	CAC→CGC	H→R	Substitution	sulfonate ABC transporter permease	WP_046548246.1	WR30_RS26375
NZ_LASC01000004.1	1,032,828	35	2	Substitution	GA→CG	100.0%	438	1.313	GTC→GCG	V→A	Substitution	sulfonate ABC transporter permease	WP_046548246.1	WR30_RS26375
NZ_LASC01000004.1	1,032,847	47	1	SNP (transition)	A→G	100.0%	432	1.295	GTG→GCG	V→A	Substitution	sulfonate ABC transporter permease	WP_046548246.1	WR30_RS26375
NZ_LASC01000004.1	1,032,876	63	1	SNP (transversion)	G→C	100.0%	422	1.266	GCC→GCG		None	sulfonate ABC transporter permease	WP_046548246.1	WR30_RS26375
NZ_LASC01000004.1	1,032,885	73	1	SNP (transition)	T→C	100.0%	419	1.257	CAA→CAG		None	sulfonate ABC transporter permease	WP_046548246.1	WR30_RS26375
NZ_LASC01000004.1	1,033,152	78	1	SNP (transition)	A→G	100.0%	330	990	GGT→GGC		None	sulfonate ABC transporter permease	WP_046548246.1	WR30_RS26375
NZ_LASC01000004.1	1,035,824	103	1	SNP (transition)	G→A	100.0%
NZ_LASC01000004.1	1,043,261	100	1	SNP (transition)	T→C	100.0%	189	565	TCC→CCC	S→P	Substitution	carboxymuconolactone decarboxylase	WP_046548253.1	WR30_RS26420
NZ_LASC01000004.1	1,047,437	94	1	SNP (transition)	G→A	100.0%	440	1.318	CGT→TGT	R→C	Substitution	oxidoreductase	WP_046548256.1	WR30_RS26440
NZ_LASC01000004.1	1,050,354	85	1	SNP (transition)	G→A	100.0%	241	721			Truncation	ABC transporter substrate-binding protein	WP_039343922.1	WR30_RS26455
NZ_LASC01000004.1	1,051,994	104	1	SNP (transition)	T→C	100.0%	34	101	GTG→GCG	V→A	Substitution	NADH:flavin oxidoreductase	WP_046548260.1	WR30_RS26470
NZ_LASC01000004.1	1,054,561	144	1	SNP (transition)	C→T	100.0%
NZ_LASC01000004.1	1,055,109	98	1	SNP (transition)	C→T	100.0%	67	201	TTC→TTT		None	hypothetical protein	WP_046548588.1	WR30_RS26480
NZ_LASC01000004.1	1,057,281	80	1	SNP (transition)	T→C	98.8%	237	711	GGT→GGC		None	dienelactone hydrolase	WP_046548262.1	WR30_RS26490
NZ_LASC01000004.1	1,057,731	87	1	SNP (transition)	C→T	100.0%	223	669	GCG→GCA		None	phosphatidylinositol diacylglycerol-lyase	WP_046548589.1	WR30_RS26495
NZ_LASC01000004.1	1,066,880	86	1	SNP (transition)	T→C	100.0%	122	365	CAC→CGC	H→R	Substitution	APC family amino acid permease	WP_046548268.1	WR30_RS26535
NZ_LASC01000004.1	1,069,814	75	1	SNP (transition)	A→G	100.0%	182	545	GTG→GCG	V→A	Substitution	aldehyde dehydrogenase	WP_046548270.1	WR30_RS26545
NZ_LASC01000004.1	1,076,107	89	1	SNP (transition)	A→G	100.0%	29	86	TAC→TGC	Y→C	Substitution	hypothetical protein	WP_046548277.1	WR30_RS26580
NZ_LASC01000004.1	1,077,443	103	1	SNP (transition)	C→T	100.0%	224	670	CCG→TCG	P→S	Substitution	MFS transporter	WP_046548278.1	WR30_RS26585
NZ_LASC01000004.1	1,079,326	81	1	SNP (transition)	A→G	98.8%	287	859	TAC→CAC	Y→H	Substitution	membrane protein	WP_046548280.1	WR30_RS26595
NZ_LASC01000004.1	1,096,567	95	1	SNP (transversion)	T→G	100.0%
NZ_LASC01000004.1	1,098,948	87	1	Deletion (tandem repeat)	(C)5→(C)4	98.9%
NZ_LASC01000004.1	1,099,307	96	1	SNP (transition)	G→A	99.0%	111	331	GGC→AGC	G→S	Substitution	TonB-dependent receptor	WP_046548295.1	WR30_RS26705
NZ_LASC01000004.1	1,106,591	91	1	SNP (transition)	A→G	100.0%	358	1.073	CTG→CCG	L→P	Substitution	actin	WP_046548301.1	WR30_RS26750
NZ_LASC01000004.1	1,107,470	84	2	Deletion (tandem repeat)	(GC)5→(GC)4	90.5%	65	193			Frame Shift	actin	WP_046548301.1	WR30_RS26750
NZ_LASC01000004.1	1,112,331	117	0	Insertion (tandem repeat)	(G)6→(G)7	84.6%	9	26			Frame Shift	LacI family transcriptional regulator	WP_046548304.1	WR30_RS26770
NZ_LASC01000004.1	1,113,155	87	1	SNP (transition)	T→C	100.0%	94	281	GAC→GGC	D→G	Substitution	AraC family transcriptional regulator	WP_046548305.1	WR30_RS26775
NZ_LASC01000004.1	1,117,309	125	0	Insertion (tandem repeat)	(C)6→(C)7	93.6%
NZ_LASC01000004.1	1,118,389	104	1	SNP (transition)	C→T	100.0%
NZ_LASC01000004.1	1,129,393	78	1	SNP (transition)	T→C	100.0%	179	535	TAC→CAC	Y→H	Substitution	aldehyde oxidase	WP_046548315.1	WR30_RS26855
NZ_LASC01000004.1	1,138,238	101	1	SNP (transition)	A→G	100.0%	1.032	3.094	ACC→GCC	T→A	Substitution	peptidoglycan-binding protein	WP_046548320.1	WR30_RS26880
NZ_LASC01000004.1	1,150,001	84	1	SNP (transition)	C→T	100.0%	181	543	GCG→GCA		None	asparagine synthase	WP_046548321.1	WR30_RS26885
NZ_LASC01000004.1	1,150,077	90	1	SNP (transition)	T→C	100.0%	156	467	TAC→TGC	Y→C	Substitution	asparagine synthase	WP_046548321.1	WR30_RS26885
NZ_LASC01000004.1	1,154,504	78	1	SNP (transition)	T→C	100.0%	71	212	AAC→AGC	N→S	Substitution	ATP synthase	WP_046548325.1	WR30_RS26905
NZ_LASC01000004.1	1,161,029	88	1	SNP (transition)	T→C	100.0%	110	329	TAC→TGC	Y→C	Substitution	secretin	WP_046548330.1	WR30_RS26940
NZ_LASC01000004.1	1,169,898	79	1	SNP (transition)	T→C	100.0%	98	292	TAC→CAC	Y→H	Substitution	porin	WP_046548334.1	WR30_RS26975
NZ_LASC01000004.1	1,171,245	81	1	SNP (transition)	A→G	100.0%	567	1.699	TTC→CTC	F→L	Substitution	trehalase	WP_046548335.1	WR30_RS26980
NZ_LASC01000004.1	1,171,860	95	1	SNP (transition)	A→G	100.0%	362	1.084	TAC→CAC	Y→H	Substitution	trehalase	WP_046548335.1	WR30_RS26980
NZ_LASC01000004.1	1,173,002	93	2	Deletion (tandem repeat)	(CG)5→(CG)4	96.8%
NZ_LASC01000004.1	1,189,270	122	1	SNP (transition)	C→T	100.0%	92	275	ACG→ATG	T→M	Substitution	hypothetical protein	WP_046548348.1	WR30_RS27065
NZ_LASC01000004.1	1,197,511	66	1	SNP (transition)	A→G	100.0%	367	1.1	GTC→GCC	V→A	Substitution	membrane protein	WP_046548356.1	WR30_RS27120
NZ_LASC01000004.1	1,197,784	89	0	Insertion (tandem repeat)	(CC)2→(CC)3	96.6%	276	828			Frame Shift	membrane protein	WP_046548356.1	WR30_RS27120
NZ_LASC01000004.1	1,199,477	108	1	SNP (transition)	G→A	100.0%	66	196	CTG→TTG		None	SPFH domain/Band 7 family protein 2	WP_046548357.1	WR30_RS27125
NZ_LASC01000004.1	1,204,047	89	1	SNP (transition)	T→C	100.0%	194	582	GGT→GGC		None	cell wall hydrolase	WP_046548360.1	WR30_RS27145
NZ_LASC01000004.1	1,216,603	72	0	Insertion (tandem repeat)	(C)5→(C)6	87.5%
NZ_LASC01000004.1	1,217,821	54	0	Insertion (tandem repeat)	(CCC)2→(CCC)3	88.9%	190	570	CCG→CCC,CCG	P→PP	Insertion	DNA repair protein	WP_046548373.1	WR30_RS27220
NZ_LASC01000004.1	1,218,690	93	0	Insertion (tandem repeat)	(CCC)2→(CCC)3	87.1%	162	486	CAG→CAG,GGG	Q→QG	Insertion	right handed beta helix region family protein	WP_046548374.1	WR30_RS27225
NZ_LASC01000004.1	1,225,616	90	1	SNP (transition)	T→C	100.0%	312	934	ACC→GCC	T→A	Substitution	peptidase M20	WP_046548379.1	WR30_RS27255
NZ_LASC01000004.1	1,227,279	83	0	Insertion (tandem repeat)	(C)5→(C)6	90.4%	141	423			Frame Shift	2-nitropropane dioxygenase	WP_046548380.1	WR30_RS27260
NZ_LASC01000004.1	1,235,006	65	1	SNP (transition)	T→C	100.0%	89	266	CAC→CGC	H→R	Substitution	cytochrome P450	WP_046548384.1	WR30_RS27290
NZ_LASC01000004.1	1,243,709	111	1	SNP (transition)	G→A	100.0%	2	4	GAA→AAA	E→K	Substitution	membrane protein	WP_046548390.1	WR30_RS27335
NZ_LASC01000004.1	1,250,379	59	0	Insertion (tandem repeat)	(C)5→(C)6	89.8%	2.1	6.299			Frame Shift	membrane protein	WP_046548394.1	WR30_RS27360
NZ_LASC01000004.1	1,252,002	87	1	SNP (transition)	T→C	100.0%	1.559	4.675	ACG→GCG	T→A	Substitution	membrane protein	WP_046548394.1	WR30_RS27360
NZ_LASC01000004.1	1,255,071	74	1	SNP (transition)	T→C	100.0%	536	1.606	ACC→GCC	T→A	Substitution	membrane protein	WP_046548394.1	WR30_RS27360
NZ_LASC01000004.1	1,257,697	64	1	SNP (transition)	T→C	98.4%	78	233	CAG→CGG	Q→R	Substitution	hypothetical protein	WP_046548395.1	WR30_RS27365
NZ_LASC01000004.1	1,258,019	107	1	SNP (transition)	A→G	100.0%
NZ_LASC01000004.1	1,263,874	95	1	SNP (transition)	T→C	100.0%	50	149	TAC→TGC	Y→C	Substitution	histidine kinase	WP_046548399.1	WR30_RS27385
NZ_LASC01000004.1	1,265,010	112	0	Insertion (tandem repeat)	(C)6→(C)7	92.0%
NZ_LASC01000004.1	1,266,029	97	0	Insertion (tandem repeat)	(C)5→(C)6	89.7%
NZ_LASC01000004.1	1,269,244	77	1	SNP (transition)	A→G	98.7%	13	38	CAC→CGC	H→R	Substitution	NADP oxidoreductase coenzyme	WP_046548405.1	WR30_RS27415
NZ_LASC01000004.1	1,277,786	89	1	SNP (transversion)	T→A	100.0%	384	1.152	GCA→GCT		None	succinyl-CoA ligase [ADP-forming] subunit beta	WP_006755512.1	WR30_RS27455
NZ_LASC01000004.1	1,277,810	74	1	SNP (transition)	T→C	100.0%	376	1.128	GAA→GAG		None	succinyl-CoA ligase [ADP-forming] subunit beta	WP_006755512.1	WR30_RS27455
NZ_LASC01000004.1	1,278,170	26	1	SNP (transition)	G→A	100.0%	256	768	GAC→GAT		None	succinyl-CoA ligase [ADP-forming] subunit beta	WP_006755512.1	WR30_RS27455
NZ_LASC01000004.1	1,278,263	49	1	SNP (transition)	G→A	100.0%	225	675	CGC→CGT		None	succinyl-CoA ligase [ADP-forming] subunit beta	WP_006755512.1	WR30_RS27455
NZ_LASC01000004.1	1,278,833	80	1	SNP (transition)	T→C	100.0%	35	105	GCA→GCG		None	succinyl-CoA ligase [ADP-forming] subunit beta	WP_006755512.1	WR30_RS27455
NZ_LASC01000004.1	1,279,256	120	1	SNP (transition)	G→A	100.0%
NZ_LASC01000004.1	1,281,012	110	1	SNP (transition)	T→C	100.0%
NZ_LASC01000004.1	1,293,539	114	1	SNP (transition)	T→C	100.0%	166	496	AGC→GGC	S→G	Substitution	alpha/beta hydrolase	WP_046548420.1	WR30_RS27520
NZ_LASC01000004.1	1,297,634	107	1	SNP (transition)	A→G	100.0%	71	211	TAC→CAC	Y→H	Substitution	hypothetical protein	WP_046548611.1	WR30_RS27545
NZ_LASC01000004.1	1,299,159	116	1	SNP (transition)	T→C	100.0%	5	13	ACC→GCC	T→A	Substitution	benzene 1%2C2-dioxygenase	WP_046548425.1	WR30_RS27550
NZ_LASC01000004.1	1,305,084	117	1	SNP (transition)	G→A	99.1%	107	321	GGC→GGT		None	membrane protein	WP_046548429.1	WR30_RS27580
NZ_LASC01000004.1	1,312,676	95	1	SNP (transition)	A→G	100.0%	118	353	CAC→CGC	H→R	Substitution	RND transporter	WP_046548437.1	WR30_RS27620
NZ_LASC01000004.1	1,321,919	91	1	SNP (transition)	G→A	98.9%	16	48	GAC→GAT		None	methylmalonate-semialdehyde dehydrogenase	WP_046548444.1	WR30_RS27655
NZ_LASC01000004.1	1,326,572	64	1	SNP (transition)	A→G	100.0%	70	208	AGC→GGC	S→G	Substitution	serine protease	WP_046548447.1	WR30_RS27675
NZ_LASC01000004.1	1,331,843	83	1	SNP (transition)	T→C	100.0%	110	329	GTG→GCG	V→A	Substitution	short-chain dehydrogenase	WP_046548451.1	WR30_RS27695
NZ_LASC01000004.1	1,360,422	68	1	SNP (transition)	A→G	100.0%	156	467	CTG→CCG	L→P	Substitution	leucine/isoleucine/valine transporter ATP-binding subunit	WP_039366289.1	WR30_RS27860
NZ_LASC01000004.1	1,363,263	93	1	SNP (transition)	T→C	100.0%	202	605	AAC→AGC	N→S	Substitution	branched-chain amino acid transporter permease subunit LivH	WP_034186151.1	WR30_RS27875
NZ_LASC01000004.1	1,368,538	104	1	SNP (transition)	G→A	98.1%	1.218	3.654	GGC→GGT		None	type IV secretion protein Rhs	WP_046548615.1	WR30_RS27890
NZ_LASC01000004.1	1,372,173	74	1	SNP (transition)	T→C	100.0%	7	19	ACG→GCG	T→A	Substitution	type IV secretion protein Rhs	WP_046548615.1	WR30_RS27890
NZ_LASC01000004.1	1,382,646	95	1	SNP (transition)	T→C	100.0%
NZ_LASC01000004.1	1,383,482	95	1	SNP (transition)	T→C	100.0%	94	280	ACG→GCG	T→A	Substitution	ribose ABC transporter permease	WP_046548488.1	WR30_RS27945
NZ_LASC01000004.1	1,390,533	74	1	SNP (transition)	T→C	100.0%	105	314	TTC→TCC	F→S	Substitution	short-chain dehydrogenase	WP_046548494.1	WR30_RS27980
NZ_LASC01000004.1	1,392,732	95	0	Insertion (tandem repeat)	(C)5→(C)6	96.8%	128	384			Frame Shift	gamma-butyrobetaine dioxygenase	WP_046548496.1	WR30_RS27990
NZ_LASC01000005.1	3.225	105	1	SNP (transition)	T→C	100.0%	32	96	GCA→GCG		None	gluconolactonase	WP_046548620.1	WR30_RS28055
NZ_LASC01000005.1	8.944	76	1	SNP (transition)	G→A	100.0%	150	449	GCC→GTC	A→V	Substitution	oxidoreductase	WP_046548627.1	WR30_RS28090
NZ_LASC01000005.1	18.698	86	1	SNP (transition)	G→A	100.0%
NZ_LASC01000005.1	19.685	79	1	SNP (transition)	A→G	100.0%	157	470	CTG→CCG	L→P	Substitution	methyltransferase	WP_046548638.1	WR30_RS28145
NZ_LASC01000005.1	27.074	92	1	SNP (transition)	T→C	98.9%	369	1.106	CTG→CCG	L→P	Substitution	succinylglutamate desuccinylase	WP_039349914.1	WR30_RS28175
NZ_LASC01000005.1	29.596	116	0	Insertion (tandem repeat)	(C)7→(C)8	92.2%
NZ_LASC01000005.1	36.849	56	1	SNP (transition)	T→C	96.4%	96	286	TTC→CTC	F→L	Substitution	hemin importer ATP-binding subunit	WP_046548650.1	WR30_RS28225
NZ_LASC01000005.1	42.337	104	1	Deletion (tandem repeat)	(A)7→(A)6	91.3%	296	887			Frame Shift	double zinc ribbon family protein	WP_046549470.1	WR30_RS28245
NZ_LASC01000005.1	58.384	90	1	SNP (transition)	G→A	100.0%	134	400	GCC→ACC	A→T	Substitution	TetR family transcriptional regulator	WP_046548663.1	WR30_RS28320
NZ_LASC01000005.1	71.503	78	0	Insertion (tandem repeat)	(C)5→(C)6	97.4%	239	717			Frame Shift	LysR family transcriptional regulator	WP_046548676.1	WR30_RS28390
NZ_LASC01000005.1	73.965	107	1	Deletion (tandem repeat)	(C)6→(C)5	98.1%
NZ_LASC01000005.1	97.717	87	1	SNP (transition)	G→A	100.0%	372	1.115	ACG→ATG	T→M	Substitution	AsmA family protein	WP_046548697.1	WR30_RS28520
NZ_LASC01000005.1	101.064	87	1	SNP (transition)	T→C	100.0%
NZ_LASC01000005.1	108.961	92	0	Insertion (tandem repeat)	(C)5→(C)6	94.6%	425	1.273			Frame Shift	chemotaxis protein	WP_046548703.1	WR30_RS28560
NZ_LASC01000005.1	109.912	89	1	SNP (transition)	T→C	100.0%	107	321	CAA→CAG		None	chemotaxis protein	WP_046548703.1	WR30_RS28560
NZ_LASC01000005.1	113.639	62	1	SNP (transition)	A→G	98.4%	211	631	ACC→GCC	T→A	Substitution	enoyl-CoA hydratase	WP_046548706.1	WR30_RS28580
NZ_LASC01000005.1	117.415	97	1	SNP (transition)	T→C	100.0%	132	394	TTC→CTC	F→L	Substitution	MFS transporter	WP_046548709.1	WR30_RS28600
NZ_LASC01000005.1	124.768	95	1	SNP (transition)	A→G	100.0%	292	875	GTC→GCC	V→A	Substitution	methylcitrate synthase	WP_046548714.1	WR30_RS28625
NZ_LASC01000005.1	134.558	106	1	SNP (transition)	C→T	100.0%	638	1.913	CGT→CAT	R→H	Substitution	GCN5 family acetyltransferase	WP_046548720.1	WR30_RS28670
NZ_LASC01000005.1	137.538	128	1	SNP (transition)	G→A	100.0%	54	160			Truncation	hypothetical protein	WP_046196377.1	WR30_RS28680
NZ_LASC01000005.1	138.427	83	1	SNP (transition)	A→G	100.0%	482	1.444	TAC→CAC	Y→H	Substitution	Fis family transcriptional regulator	WP_046548723.1	WR30_RS28690
NZ_LASC01000005.1	147.406	70	1	SNP (transition)	G→A	100.0%	619	1.856	GGC→GAC	G→D	Substitution	phospholipase C	WP_046548729.1	WR30_RS28720
NZ_LASC01000005.1	155.937	108	1	SNP (transition)	T→C	100.0%	274	821	CAG→CGG	Q→R	Substitution	peptide ABC transporter substrate-binding protein	WP_046548734.1	WR30_RS28760
NZ_LASC01000005.1	180.84	121	1	SNP (transition)	G→A	100.0%
NZ_LASC01000005.1	206.403	83	1	SNP (transition)	G→A	100.0%	178	533	CGG→CAG	R→Q	Substitution	membrane protein	WP_046548769.1	WR30_RS28990
NZ_LASC01000005.1	208.192	119	1	Deletion (tandem repeat)	(C)6→(C)5	92.4%
NZ_LASC01000005.1	214.592	93	1	SNP (transition)	A→G	100.0%	14	40	TCC→CCC	S→P	Substitution	esterase	WP_046548775.1	WR30_RS29020
NZ_LASC01000005.1	224.842	61	1	SNP (transition)	G→A	100.0%	387	1.159	CCG→TCG	P→S	Substitution	L-arabinose transporter ATP-binding protein	WP_046548783.1	WR30_RS29065
NZ_LASC01000005.1	246.857	54	1	SNP (transition)	T→C	100.0%	358	1.072	TTC→CTC	F→L	Substitution	glycolate oxidase	WP_046548801.1	WR30_RS29155
NZ_LASC01000005.1	253.841	79	1	SNP (transition)	T→C	100.0%	280	839	CTC→CCC	L→P	Substitution	histidine kinase	WP_046549479.1	WR30_RS29180
NZ_LASC01000005.1	273.705	101	1	SNP (transition)	G→A	97.0%
NZ_LASC01000005.1	274.26	108	1	SNP (transition)	A→G	100.0%	163	487	ACG→GCG	T→A	Substitution	RNA polymerase sigma factor	WP_039344639.1	WR30_RS29270
NZ_LASC01000005.1	289.833	95	1	SNP (transition)	G→A	100.0%
NZ_LASC01000005.1	307.796	121	1	SNP (transition)	T→C	100.0%
NZ_LASC01000005.1	311.539	112	1	SNP (transition)	C→T	100.0%	94	282	GCG→GCA		None	cytochrome B561	WP_046549485.1	WR30_RS29470
NZ_LASC01000005.1	322.485	95	1	SNP (transition)	A→G	98.9%	100	298	TGC→CGC	C→R	Substitution	butanediol dehydrogenase	WP_046548846.1	WR30_RS29515
NZ_LASC01000005.1	336.003	91	1	SNP (transition)	T→C	100.0%	204	611	GAC→GGC	D→G	Substitution	dehydrogenase	WP_043186151.1	WR30_RS29585
NZ_LASC01000005.1	343.146	89	1	SNP (transition)	A→G	100.0%	174	520	ACC→GCC	T→A	Substitution	3-oxoadipate enol-lactonase	WP_039344475.1	WR30_RS29620
NZ_LASC01000005.1	346.612	99	0	Insertion (tandem repeat)	(G)6→(G)7	91.9%
NZ_LASC01000005.1	354.571	123	1	SNP (transition)	A→G	100.0%	19	57	GGT→GGC		None	alpha/beta hydrolase	WP_046549489.1	WR30_RS29685
NZ_LASC01000005.1	378.29	69	1	SNP (transition)	C→T	100.0%	272	814	GCG→ACG	A→T	Substitution	sugar ABC transporter ATP-binding protein	WP_046548889.1	WR30_RS29810
NZ_LASC01000005.1	388.018	98	1	SNP (transition)	A→G	100.0%	288	862	TAC→CAC	Y→H	Substitution	L-rhamnose 1-epimerase	WP_046548897.1	WR30_RS29855
NZ_LASC01000005.1	397.386	103	1	SNP (transition)	A→G	100.0%	207	620	AAC→AGC	N→S	Substitution	phosphoglycerate mutase	WP_046548903.1	WR30_RS29900
NZ_LASC01000005.1	398.584	108	1	SNP (transition)	G→A	100.0%	17	49	GGC→AGC	G→S	Substitution	short-chain dehydrogenase	WP_046549497.1	WR30_RS29910
NZ_LASC01000005.1	408.791	67	0	Insertion (tandem repeat)	(GG)3→(GG)4	95.5%
NZ_LASC01000005.1	410.885	99	1	SNP (transition)	A→G	100.0%	305	914	CAC→CGC	H→R	Substitution	pectinacetylesterase family protein	WP_046549498.1	WR30_RS29960
NZ_LASC01000005.1	415.09	95	1	SNP (transition)	A→G	100.0%	185	555	GGT→GGC		None
NZ_LASC01000005.1	423.007	132	1	SNP (transition)	C→T	100.0%	295	884	GCG→GTG	A→V	Substitution	lipoprotein	WP_046549499.1	WR30_RS30000
NZ_LASC01000005.1	432.43	89	1	SNP (transition)	C→T	100.0%
NZ_LASC01000005.1	433.999	81	1	SNP (transition)	T→C	98.8%	203	608	CAC→CGC	H→R	Substitution	AraC family transcriptional regulator	WP_046548930.1	WR30_RS30060
NZ_LASC01000005.1	436.372	106	1	SNP (transition)	C→T	100.0%	206	616	CGG→TGG	R→W	Substitution	alanyl-tRNA synthetase	WP_046548931.1	WR30_RS30070
NZ_LASC01000005.1	447.261	84	1	SNP (transition)	C→T	100.0%	183	548	GCG→GTG	A→V	Substitution	phosphate ABC transporter substrate-binding protein	WP_046548941.1	WR30_RS30120
NZ_LASC01000005.1	465.533	87	1	SNP (transition)	A→G	98.9%	288	862	TGC→CGC	C→R	Substitution	Fis family transcriptional regulator	WP_046549504.1	WR30_RS30220
NZ_LASC01000005.1	470.86	81	1	Deletion (tandem repeat)	(G)5→(G)4	90.1%	120	359			Frame Shift	toluene monooxygenase	WP_046548965.1	WR30_RS30250
NZ_LASC01000005.1	471.143	149	1	SNP (transition)	A→G	100.0%	26	76	TCC→CCC	S→P	Substitution	toluene monooxygenase	WP_046548965.1	WR30_RS30250
NZ_LASC01000005.1	472.121	93	0	Insertion (tandem repeat)	(G)6→(G)7	84.9%
NZ_LASC01000005.1	487.403	113	1	SNP (transition)	A→G	100.0%
NZ_LASC01000005.1	496.715	116	1	SNP (transition)	A→G	99.1%	353	1.057	TGT→CGT	C→R	Substitution	diaminopimelate decarboxylase	WP_046548981.1	WR30_RS30360
NZ_LASC01000005.1	504.006	108	1	SNP (transition)	A→G	100.0%	265	795			Extension	GntR family transcriptional regulator	WP_046548987.1	WR30_RS30390
NZ_LASC01000005.1	520.811	117	1	SNP (transition)	C→T	100.0%	88	264	GGC→GGT		None	hypothetical protein	WP_046548998.1	WR30_RS30460
NZ_LASC01000005.1	542.364	105	1	SNP (transition)	T→C	100.0%	63	187	ACC→GCC	T→A	Substitution	hypothetical protein	WP_046549006.1	WR30_RS30515
NZ_LASC01000005.1	549.956	128	1	Deletion (tandem repeat)	(T)6→(T)5	95.3%
NZ_LASC01000005.1	551.871	107	1	SNP (transition)	T→C	100.0%	142	426	CGA→CGG		None	hypothetical protein	WP_046549010.1	WR30_RS30535
NZ_LASC01000005.1	558.886	126	1	SNP (transition)	A→G	100.0%	296	886	ACG→GCG	T→A	Substitution	hypothetical protein	WP_046549511.1	WR30_RS30570
NZ_LASC01000005.1	564.583	100	1	SNP (transition)	T→C	100.0%
NZ_LASC01000005.1	585.817	94	1	SNP (transition)	A→G	100.0%	422	1.265	GTC→GCC	V→A	Substitution	ATP F0F1 synthase subunit beta	WP_046549034.1	WR30_RS30705
NZ_LASC01000005.1	600.659	99	1	SNP (transition)	A→G	100.0%	117	351	ACA→ACG		None	type IV secretion system protein VirB10	WP_046549047.1	WR30_RS30770
NZ_LASC01000005.1	607.465	95	1	SNP (transition)	C→T	100.0%	265	794	GCG→GTG	A→V	Substitution	hypothetical protein	WP_046549052.1	WR30_RS30795
NZ_LASC01000005.1	610.206	87	1	SNP (transition)	A→G	100.0%	109	326	GTG→GCG	V→A	Substitution	redoxin	WP_046549054.1	WR30_RS30815
NZ_LASC01000005.1	615.261	100	1	SNP (transition)	A→G	100.0%	143	428	GAC→GGC	D→G	Substitution	ABC transporter ATP-binding protein	WP_046549059.1	WR30_RS30840
NZ_LASC01000005.1	623.165	115	1	SNP (transition)	A→G	100.0%
NZ_LASC01000005.1	628.384	79	1	SNP (transition)	T→C	100.0%	866	2.596	TGG→CGG	W→R	Substitution	alpha-mannosidase	WP_046549066.1	WR30_RS30890
NZ_LASC01000005.1	631.939	104	1	SNP (transition)	A→G	99.0%
NZ_LASC01000005.1	632.933	100	1	SNP (transition)	T→C	100.0%	74	220	TGG→CGG	W→R	Substitution	hypothetical protein	WP_046549520.1	WR30_RS30920
NZ_LASC01000005.1	640.725	82	1	SNP (transition)	T→C	98.8%
NZ_LASC01000005.1	645.967	126	0	Insertion (tandem repeat)	(GG)3→(GG)4	87.3%
NZ_LASC01000005.1	651.784	99	1	SNP (transition)	T→C	100.0%	2	5	AAG→AGG	K→R	Substitution	hypothetical protein	WP_046549087.1	WR30_RS31025
NZ_LASC01000005.1	657.674	114	1	SNP (transition)	T→C	100.0%	322	964	TTC→CTC	F→L	Substitution	alkaline phosphatase	WP_046549092.1	WR30_RS31050
NZ_LASC01000005.1	672.5	89	0	Insertion (tandem repeat)	(C)5→(C)6	91.0%	397	1.191			Frame Shift	methionine gamma-lyase	WP_046549102.1	WR30_RS31135
NZ_LASC01000005.1	676.637	100	0	Insertion (tandem repeat)	(G)6→(G)7	89.0%
NZ_LASC01000005.1	678.202	121	1	SNP (transition)	A→G	100.0%	361	1.082	GTC→GCC	V→A	Substitution	phosphoesterase	WP_046549106.1	WR30_RS31155
NZ_LASC01000005.1	685.284	84	0	Insertion (tandem repeat)	(GG)3→(GG)4	76.2%
NZ_LASC01000005.1	685.731	95	1	SNP (transition)	A→G	100.0%
NZ_LASC01000005.1	689.494	96	1	SNP (transition)	C→T	100.0%	224	672	GCG→GCA		None	agmatinase	WP_046549114.1	WR30_RS31210
NZ_LASC01000005.1	691.339	103	0	Insertion (tandem repeat)	(CC)3→(CC)4	85.4%
NZ_LASC01000005.1	695.272	105	1	SNP (transition)	A→G	100.0%	407	1.219	TTC→CTC	F→L	Substitution	glucarate transporter	WP_046549120.1	WR30_RS31240
NZ_LASC01000005.1	698.824	108	1	SNP (transition)	A→G	100.0%	103	307	ACC→GCC	T→A	Substitution	glutathione S-transferase	WP_046549124.1	WR30_RS31260
NZ_LASC01000005.1	719.479	95	1	SNP (transition)	A→G	100.0%	47	140	CAC→CGC	H→R	Substitution	RND transporter	WP_046549143.1	WR30_RS31365
NZ_LASC01000005.1	724.927	99	1	SNP (transition)	T→C	99.0%	388	1.162	TCG→CCG	S→P	Substitution	peptidase S10	WP_046549146.1	WR30_RS31385
NZ_LASC01000005.1	725.483	90	0	Insertion (tandem repeat)	(GG)2→(GG)3	90.0%→91.1%	573	1.718			Frame Shift	peptidase S10	WP_046549146.1	WR30_RS31385
NZ_LASC01000005.1	740.643	103	1	SNP (transition)	G→A	100.0%	437	1.31	GCG→GTG	A→V	Substitution	membrane protein	WP_046549535.1	WR30_RS31450
NZ_LASC01000005.1	743.813	98	1	SNP (transition)	C→T	100.0%	334	1	GGC→AGC	G→S	Substitution	type IV secretion protein Rhs	WP_046549155.1	WR30_RS31455
NZ_LASC01000005.1	746.398	92	1	SNP (transition)	A→G	100.0%	249	745	ACG→GCG	T→A	Substitution	MFS transporter permease	WP_046549156.1	WR30_RS31460
NZ_LASC01000005.1	752.404	89	1	SNP (transition)	A→G	100.0%
NZ_LASC01000005.1	760.975	92	1	SNP (transition)	A→G	100.0%	128	384	GCA→GCG		None	transcriptional regulator	WP_046549170.1	WR30_RS31540
NZ_LASC01000005.1	766.757	86	1	SNP (transition)	T→C	100.0%	568	1.703	TAC→TGC	Y→C	Substitution	glucosamine--fructose-6-phosphate aminotransferase	WP_046549177.1	WR30_RS31575
NZ_LASC01000005.1	783.165	79	1	SNP (transition)	C→T	100.0%	384	1.15	GCG→ACG	A→T	Substitution	TonB-dependent receptor	WP_046549188.1	WR30_RS31645
NZ_LASC01000005.1	786.637	46	0	Insertion (tandem repeat)	(G)7→(G)8	76.1%	151	453			Frame Shift	hypothetical protein	WP_046549541.1	WR30_RS31660
NZ_LASC01000005.1	790.457	105	1	SNP (transition)	A→G	100.0%	53	158	GTG→GCG	V→A	Substitution	LysR family transcriptional regulator	WP_046549193.1	WR30_RS31685
NZ_LASC01000005.1	798.461	117	1	SNP (transition)	C→T	100.0%	32	95	CCG→CTG	P→L	Substitution	hypothetical protein	WP_046549543.1	WR30_RS31710
NZ_LASC01000005.1	834.776	97	1	SNP (transition)	T→C	100.0%	393	1.177	TAT→CAT	Y→H	Substitution	2-aminoadipate aminotransferase	WP_046549222.1	WR30_RS31870
NZ_LASC01000005.1	841.098	99	1	SNP (transition)	A→G	100.0%	177	529	ACC→GCC	T→A	Substitution	LysR family transcriptional regulator	WP_046549228.1	WR30_RS31910
NZ_LASC01000005.1	843.796	83	1	SNP (transition)	A→G	100.0%	379	1.136	TAC→TGC	Y→C	Substitution	AMP-dependent synthetase	WP_046549230.1	WR30_RS31920
NZ_LASC01000005.1	851.644	89	1	SNP (transition)	C→T	100.0%	265	794	CCG→CTG	P→L	Substitution	multidrug transporter	WP_046549548.1	WR30_RS31950
NZ_LASC01000005.1	851.847	101	1	SNP (transition)	A→G	100.0%	333	997	ACC→GCC	T→A	Substitution	multidrug transporter	WP_046549548.1	WR30_RS31950
NZ_LASC01000005.1	852.269	94	0	Insertion (tandem repeat)	(GG)3→(GG)5	86.2%	473	1.419			Frame Shift	multidrug transporter	WP_046549548.1	WR30_RS31950
NZ_LASC01000005.1	852.807	105	0	Insertion (tandem repeat)	(G)5→(G)6	89.5%	33	98			Frame Shift	short-chain dehydrogenase	WP_046549549.1	WR30_RS31955
NZ_LASC01000005.1	862.351	105	1	SNP (transversion)	G→C	100.0%	195	585	TCG→TCC		None	amidase	WP_046549242.1	WR30_RS32000
NZ_LASC01000005.1	863.362	94	1	SNP (transition)	A→G	100.0%
NZ_LASC01000005.1	867.034	68	1	SNP (transversion)	T→G	98.5%	243	728	TTC→TGC	F→C	Substitution	cysteine desulfurase	WP_046549246.1	WR30_RS32025
NZ_LASC01000005.1	870.393	88	1	SNP (transition)	A→G	98.9%	438	1.312	ACG→GCG	T→A	Substitution	membrane protein	WP_046549247.1	WR30_RS32030
NZ_LASC01000005.1	875.274	82	1	SNP (transition)	A→G	100.0%	444	1.331	CTG→CCG	L→P	Substitution	molecular chaperone GroEL	WP_039354347.1	WR30_RS32060
NZ_LASC01000005.1	883.449	67	1	SNP (transition)	C→T	100.0%	278	832	CGC→TGC	R→C	Substitution	LysR family transcriptional regulator	WP_046549257.1	WR30_RS32095
NZ_LASC01000005.1	885.797	83	1	SNP (transition)	T→C	100.0%
NZ_LASC01000005.1	886.994	105	1	SNP (transition)	T→C	100.0%
NZ_LASC01000005.1	893.338	65	1	SNP (transition)	A→G	100.0%	13	39	GGA→GGG		None	flagellin N-methylase	WP_046549264.1	WR30_RS32150
NZ_LASC01000005.1	895.384	87	1	SNP (transition)	C→T	100.0%	277	831	CGG→CGA		None	LysR family transcriptional regulator	WP_046549267.1	WR30_RS32165
NZ_LASC01000005.1	922.039	86	1	SNP (transition)	A→G	100.0%	48	143	GTG→GCG	V→A	Substitution	alanine racemase	WP_046549286.1	WR30_RS32265
NZ_LASC01000005.1	927.619	82	1	SNP (transition)	A→G	100.0%	12	34	ACG→GCG	T→A	Substitution	molecular chaperone DnaK	WP_046549292.1	WR30_RS32295
NZ_LASC01000005.1	930.622	83	1	SNP (transition)	A→G	100.0%	286	857	CTG→CCG	L→P	Substitution	amidinotransferase	WP_046549293.1	WR30_RS32300
NZ_LASC01000005.1	939.852	103	1	SNP (transition)	A→G	100.0%
NZ_LASC01000005.1	947.357	103	1	SNP (transition)	A→G	100.0%	446	1.337	GTG→GCG	V→A	Substitution	alpha/beta hydrolase	WP_046549302.1	WR30_RS32380
NZ_LASC01000005.1	957.705	91	1	SNP (transition)	C→T	100.0%	107	320	CCG→CTG	P→L	Substitution	LuxR family transcriptional regulator	WP_011356098.1	WR30_RS32430
NZ_LASC01000005.1	972.046	106	1	SNP (transition)	C→T	100.0%	121	363	CGC→CGT		None	LysR family transcriptional regulator	WP_046549561.1	WR30_RS32505
NZ_LASC01000005.1	973.004	73	1	SNP (transition)	A→G	97.3%	232	696	GGT→GGC		None	ferredoxin	WP_046549321.1	WR30_RS32510
NZ_LASC01000005.1	979.121	70	1	SNP (transition)	A→G	100.0%	25	74	GAC→GGC	D→G	Substitution	glycerol-3-phosphate dehydrogenase	WP_046549326.1	WR30_RS32535
NZ_LASC01000005.1	992.862	90	1	SNP (transition)	T→C	100.0%	124	370	TCG→CCG	S→P	Substitution	sodium:solute symporter	WP_046549338.1	WR30_RS32600
NZ_LASC01000005.1	999.548	81	0	Insertion (tandem repeat)	(G)6→(G)7	92.6%
NZ_LASC01000005.1	1,004,833	109	1	SNP (transition)	T→C	100.0%	995	2.984	GTT→GCT	V→A	Substitution	amino acid adenylation protein	WP_046549345.1	WR30_RS32645
NZ_LASC01000005.1	1,007,080	99	1	SNP (transition)	A→G	100.0%
NZ_LASC01000005.1	1,009,432	54	0	Insertion (tandem repeat)	(G)7→(G)8	75.9%
NZ_LASC01000005.1	1,020,881	94	1	SNP (transition)	T→C	98.9%	78	234	GGT→GGC		None	4-carboxymuconolactone decarboxylase	WP_046549358.1	WR30_RS32715
NZ_LASC01000005.1	1,033,336	72	0	Insertion (tandem repeat)	(G)4→(G)5	77.8%
NZ_LASC01000005.1	1,036,038	86	1	SNP (transition)	C→T	100.0%	282	845	GCG→GTG	A→V	Substitution	RND transporter	WP_046549368.1	WR30_RS32775
NZ_LASC01000005.1	1,037,304	90	1	SNP (transition)	A→G	100.0%	255	763	ACG→GCG	T→A	Substitution	hemolysin D	WP_046549369.1	WR30_RS32780
NZ_LASC01000005.1	1,039,005	120	1	SNP (transition)	A→G	100.0%	288	863	GAG→GGG	E→G	Substitution	cation transporter	WP_046549370.1	WR30_RS32785
NZ_LASC01000005.1	1,039,689	77	1	SNP (transition)	A→G	100.0%	516	1.547	AAC→AGC	N→S	Substitution	cation transporter	WP_046549370.1	WR30_RS32785
NZ_LASC01000005.1	1,046,109	116	1	Deletion (tandem repeat)	(T)4→(T)3	92.2%	21	61			Frame Shift	hypothetical protein	WP_046549373.1	WR30_RS32815
NZ_LASC01000005.1	1,046,932	89	1	SNP (transition)	G→A	100.0%	237	710	TCG→TTG	S→L	Substitution	hypothetical protein	WP_046549375.1	WR30_RS32825
NZ_LASC01000005.1	1,047,301	95	1	SNP (transition)	A→G	100.0%	114	341	GTA→GCA	V→A	Substitution	hypothetical protein	WP_046549375.1	WR30_RS32825
NZ_LASC01000005.1	1,064,244	92	1	SNP (transition)	C→T	96.7%	259	775	CTG→TTG		None	membrane protein	WP_046549386.1	WR30_RS32905
NZ_LASC01000005.1	1,064,401	106	1	SNP (transition)	A→G	100.0%	311	932	CAC→CGC	H→R	Substitution	membrane protein	WP_046549386.1	WR30_RS32905
NZ_LASC01000005.1	1,066,850	91	0	Insertion (tandem repeat)	(GG)3→(GG)4	81.3%	28	82			Frame Shift	filamentous hemagglutinin	WP_046549388.1	WR30_RS32920
NZ_LASC01000005.1	1,069,952	88	1	SNP (transition)	A→G	100.0%	313	938	TAC→TGC	Y→C	Substitution	peptide transporter	WP_046549570.1	WR30_RS32925
NZ_LASC01000005.1	1,072,720	78	1	SNP (transition)	A→G	100.0%	288	862	ACG→GCG	T→A	Substitution	adhesin	WP_046549572.1	WR30_RS32935
NZ_LASC01000005.1	1,074,325	89	1	SNP (transition)	A→G	100.0%	823	2.467	ACC→GCC	T→A	Substitution	adhesin	WP_046549572.1	WR30_RS32935
NZ_LASC01000005.1	1,082,483	88	1	SNP (transition)	A→G	100.0%	3.542	10.625	AAC→AGC	N→S	Substitution	adhesin	WP_046549572.1	WR30_RS32935
NZ_LASC01000005.1	1,085,314	103	1	SNP (transition)	A→G	100.0%
NZ_LASC01000005.1	1,088,452	91	0	Insertion (tandem repeat)	(GGG)2→(GGG)3	85.7%
NZ_LASC01000005.1	1,101,699	105	1	SNP (transition)	A→G	100.0%
NZ_LASC01000005.1	1,102,869	86	1	SNP (transition)	A→G	100.0%	280	838	ACG→GCG	T→A	Substitution	hypothetical protein	WP_046549574.1	WR30_RS33000
NZ_LASC01000005.1	1,108,135	90	1	SNP (transition)	A→G	100.0%	115	344	CTC→CCC	L→P	Substitution	hypothetical protein	WP_046549401.1	WR30_RS33020
NZ_LASC01000005.1	1,109,330	102	1	SNP (transition)	A→G	100.0%	26	78	GGT→GGC		None	TetR family transcriptional regulator	WP_046549402.1	WR30_RS33025
NZ_LASC01000005.1	1,119,437	78	1	SNP (transition)	T→C	100.0%	341	1.022	CTG→CCG	L→P	Substitution	histidine kinase	WP_046549409.1	WR30_RS33065
NZ_LASC01000005.1	1,124,270	69	1	SNP (transition)	T→C	100.0%	249	745	TTT→CTT	F→L	Substitution	amino acid transporter	WP_041493635.1	WR30_RS33090
NZ_LASC01000005.1	1,133,406	138	0	Insertion (tandem repeat)	(G)5→(G)6	93.5%	25	74			Frame Shift	hypothetical protein	WP_046549577.1	WR30_RS33140
NZ_LASC01000005.1	1,143,376	83	1	SNP (transition)	A→G	100.0%
NZ_LASC01000005.1	1,145,573	58	1	SNP (transition)	A→G	98.3%	157	469	ACC→GCC	T→A	Substitution	hypothetical protein	WP_046549580.1	WR30_RS33180
NZ_LASC01000005.1	1,146,867	123	1	SNP (transition)	T→C	99.2%
NZ_LASC01000005.1	1,151,408	92	1	SNP (transition)	T→C	100.0%	358	1.072	ACG→GCG	T→A	Substitution	DSBA oxidoreductase	WP_046549429.1	WR30_RS33210
NZ_LASC01000005.1	1,161,242	97	1	SNP (transition)	T→C	100.0%	443	1.328	GTG→GCG	V→A	Substitution	2%2C4-dienoyl-CoA reductase	WP_046549438.1	WR30_RS33260
NZ_LASC01000005.1	1,162,469	81	1	SNP (transition)	A→G	100.0%	27	80	GTC→GCC	V→A	Substitution	hypothetical protein	WP_039344831.1	WR30_RS33265
NZ_LASC01000005.1	1,164,642	103	1	SNP (transition)	A→G	100.0%	4	12	GAA→GAG		None	hypothetical protein	WP_046549441.1	WR30_RS33280
NZ_LASC01000005.1	1,173,723	86	1	SNP (transition)	A→G	100.0%	327	980	TAC→TGC	Y→C	Substitution	pyridine nucleotide-disulfide oxidoreductase	WP_046549445.1	WR30_RS33325
NZ_LASC01000005.1	1,178,610	103	1	SNP (transition)	C→T	100.0%	160	480	GCC→GCT		None	aldehyde dehydrogenase	WP_046549448.1	WR30_RS33350
NZ_LASC01000005.1	1,180,246	61	1	SNP (transition)	T→C	100.0%	147	440	GTG→GCG	V→A	Substitution	sodium:proton antiporter	WP_046549449.1	WR30_RS33355
NZ_LASC01000005.1	1,183,580	73	1	SNP (transition)	T→C	100.0%	150	449	GTG→GCG	V→A	Substitution	chemotaxis protein	WP_046549450.1	WR30_RS33365
NZ_LASC01000005.1	1,198,380	70	0	Insertion (tandem repeat)	(G)6→(G)7	97.1%
NZ_LASC01000005.1	1,198,852	87	1	SNP (transition)	A→G	100.0%	2	4	TCG→CCG	S→P	Substitution	peroxiredoxin	WP_046549461.1	WR30_RS33425
NZ_LASC01000005.1	1,200,318	91	0	Insertion (tandem repeat)	(G)5→(G)6	92.3%
NZ_LASC01000005.1	1,202,605	97	1	SNP (transition)	A→G	100.0%	409	1.225	ACG→GCG	T→A	Substitution	divalent metal cation transporter MntH	WP_046549463.1	WR30_RS33440
NZ_LASC01000005.1	1,203,747	113	1	SNP (transition)	C→T	99.1%
NZ_LASC01000005.1	1,204,104	83	1	SNP (transition)	G→A	100.0%	90	268	GGG→AGG	G→R	Substitution	3-beta hydroxysteroid dehydrogenase	WP_046549465.1	WR30_RS33450
NZ_LASC01000006.1	7.327	103	1	SNP (transition)	G→A	100.0%
NZ_LASC01000006.1	20.734	78	1	SNP (transition)	C→T	100.0%	428	1.282	GGC→AGC	G→S	Substitution	choline-sulfatase	WP_046549595.1	WR30_RS33570
NZ_LASC01000006.1	33.775	75	1	SNP (transition)	T→C	100.0%	545	1.634	AAC→AGC	N→S	Substitution	(Fe-S)-binding protein	WP_046549606.1	WR30_RS33625
NZ_LASC01000006.1	36.932	102	1	SNP (transition)	T→C	100.0%	182	544	AGC→GGC	S→G	Substitution	putative FMN oxidoreductase	WP_021160633.1	WR30_RS33630
NZ_LASC01000006.1	42.265	87	1	SNP (transition)	T→C	100.0%	394	1.18	ACG→GCG	T→A	Substitution	hypothetical protein	WP_046549610.1	WR30_RS33655
NZ_LASC01000006.1	46.474	68	0	Insertion (tandem repeat)	(C)5→(C)6	91.2%	73	219			Frame Shift	hypothetical protein	WP_046549613.1	WR30_RS33670
NZ_LASC01000006.1	70.706	95	0	Insertion (tandem repeat)	(CCC)2→(CCC)3	87.4%	169	505	→GGG	→G	Insertion	hypothetical protein	WP_046549631.1	WR30_RS33770
NZ_LASC01000006.1	75.176	92	1	SNP (transition)	A→G	100.0%	250	749	CAC→CGC	H→R	Substitution	MFS transporter	WP_046549634.1	WR30_RS33790
NZ_LASC01000006.1	79.75	94	1	SNP (transition)	T→C	100.0%	283	847	TAT→CAT	Y→H	Substitution	esterase	WP_046549640.1	WR30_RS33820
NZ_LASC01000006.1	85.866	67	1	SNP (transition)	T→C	100.0%
NZ_LASC01000006.1	95.677	96	1	SNP (transition)	T→C	100.0%
NZ_LASC01000006.1	99.37	88	1	SNP (transition)	T→C	100.0%	83	247	TGC→CGC	C→R	Substitution	High potential iron-sulfur protein	WP_046549654.1	WR30_RS33915
NZ_LASC01000006.1	101.396	104	1	SNP (transition)	T→C	100.0%
NZ_LASC01000006.1	116.9	82	0	Insertion (tandem repeat)	(C)5→(C)6	92.7%	145	435			Frame Shift	hypothetical protein	WP_046549660.1	WR30_RS33955
NZ_LASC01000006.1	120.962	96	1	SNP (transition)	G→A	100.0%	264	790	GAC→AAC	D→N	Substitution	methyltransferase type 12	WP_046549779.1	WR30_RS33965
NZ_LASC01000006.1	134.132	74	1	SNP (transition)	T→C	100.0%	438	1.313	AAG→AGG	K→R	Substitution	sarcosine oxidase subunit alpha	WP_046549673.1	WR30_RS34035
NZ_LASC01000006.1	135.452	94	1	SNP (transition)	T→C	98.9%	97	289	ACG→GCG	T→A	Substitution	sarcosine oxidase subunit delta	WP_011354096.1	WR30_RS34040
NZ_LASC01000006.1	136.06	104	1	SNP (transition)	T→C	100.0%	314	940	ACG→GCG	T→A	Substitution	sarcosine oxidase subunit beta	WP_006480591.1	WR30_RS34045
NZ_LASC01000006.1	139.887	97	1	SNP (transition)	A→G	99.0%
NZ_LASC01000006.1	141.659	92	1	SNP (transition)	T→C	100.0%	9	26	CTG→CCG	L→P	Substitution	membrane protein	WP_046549678.1	WR30_RS34070
NZ_LASC01000006.1	155.987	78	1	SNP (transition)	G→A	100.0%	166	497	GGC→GAC	G→D	Substitution	sialidase	WP_046549690.1	WR30_RS34150
NZ_LASC01000006.1	159.786	104	0	Insertion (tandem repeat)	(G)5→(G)6	91.3%
NZ_LASC01000006.1	160.214	115	1	Deletion (tandem repeat)	(G)7→(G)6	93.0%
NZ_LASC01000006.1	165.247	90	0	Insertion (tandem repeat)	(C)6→(C)7	91.1%	55	163			Frame Shift	membrane protein	WP_046549696.1	WR30_RS34200
NZ_LASC01000006.1	174.709	113	1	SNP (transition)	A→G	100.0%	196	586	ACT→GCT	T→A	Substitution	carbonic anhydrase	WP_046549787.1	WR30_RS34235
NZ_LASC01000006.1	182.348	89	1	SNP (transition)	C→T	100.0%
NZ_LASC01000006.1	187.799	102	1	SNP (transversion)	A→T	100.0%
NZ_LASC01000006.1	187.818	105	1	SNP (transition)	T→C	100.0%
NZ_LASC01000006.1	190.038	106	1	SNP (transition)	A→G	100.0%	466	1.396	ACG→GCG	T→A	Substitution	hemagglutinin	WP_046549790.1	WR30_RS34300
NZ_LASC01000006.1	209.801	95	1	SNP (transition)	T→C	100.0%
NZ_LASC01000006.1	215.469	72	1	SNP (transition)	A→G	100.0%	242	724	ACC→GCC	T→A	Substitution	2Fe-2S ferredoxin	WP_046549723.1	WR30_RS34405
NZ_LASC01000006.1	217.579	95	1	SNP (transition)	T→C	100.0%	57	170	GTG→GCG	V→A	Substitution	membrane protein	WP_046549725.1	WR30_RS34415
NZ_LASC01000006.1	221.736	119	1	SNP (transition)	A→G	100.0%
NZ_LASC01000006.1	223.308	118	1	SNP (transition)	T→C	100.0%	203	608	GTG→GCG	V→A	Substitution	multidrug transporter CflA	WP_046549729.1	WR30_RS34435
NZ_LASC01000006.1	256.807	119	1	SNP (transition)	G→A	100.0%
NZ_LASC01000006.1	257.673	127	1	SNP (transition)	G→A	100.0%
NZ_LASC01000006.1	266.528	95	1	SNP (transition)	T→C	100.0%
NZ_LASC01000006.1	295.297	699	1	SNP (transition)	T→C	99.7%
NZ_LASC01000007.1	1.857	66	1	SNP (transition)	T→C	100.0%
NZ_LASC01000007.1	4.848	88	1	SNP (transition)	T→C	100.0%	14	41	CTG→CCG	L→P	Substitution	IclR family transcriptional regulator	WP_046549800.1	WR30_RS34740
NZ_LASC01000007.1	11.777	98	1	SNP (transition)	T→C	100.0%	53	157	ACG→GCG	T→A	Substitution	GABA permease	WP_046549804.1	WR30_RS34760
NZ_LASC01000007.1	17.34	82	1	SNP (transition)	C→T	98.8%	28	83	GCG→GTG	A→V	Substitution	IclR family transcriptional regulator	WP_046549808.1	WR30_RS34780
NZ_LASC01000007.1	20.548	75	0	Insertion (tandem repeat)	(C)6→(C)7	92.0%	225	675			Frame Shift	membrane protein	WP_046549811.1	WR30_RS34800
NZ_LASC01000007.1	21.715	94	1	SNP (transition)	A→G	100.0%	53	158	GAC→GGC	D→G	Substitution	hypothetical protein	WP_039357299.1	WR30_RS34805
NZ_LASC01000007.1	26.847	82	1	SNP (transition)	T→C	100.0%	54	162	GCA→GCG		None	diguanylate cyclase	WP_046549815.1	WR30_RS34825
NZ_LASC01000007.1	28.782	102	1	SNP (transition)	G→A	100.0%	97	291	GCG→GCA		None	arylsulfatase	WP_046550005.1	WR30_RS34835
NZ_LASC01000007.1	32.311	94	0	Insertion (tandem repeat)	(CC)3→(CC)4	89.4%
NZ_LASC01000007.1	33.289	98	1	SNP (transition)	A→G	100.0%
NZ_LASC01000007.1	34.001	77	1	SNP (transition)	T→C	100.0%	189	566	GTG→GCG	V→A	Substitution	transporter	WP_046549818.1	WR30_RS34855
NZ_LASC01000007.1	34.771	88	1	SNP (transition)	T→C	100.0%
NZ_LASC01000007.1	35.449	83	1	SNP (transition)	G→A	100.0%	194	582	ATG→ATA	M→I	Substitution	methylmalonate-semialdehyde dehydrogenase	WP_039357325.1	WR30_RS34860
NZ_LASC01000007.1	35.868	91	1	SNP (transition)	T→C	100.0%	334	1.001	GTG→GCG	V→A	Substitution	methylmalonate-semialdehyde dehydrogenase	WP_039357325.1	WR30_RS34860
NZ_LASC01000007.1	37.281	73	1	SNP (transition)	T→C	100.0%	291	871	TAC→CAC	Y→H	Substitution	3-hydroxyisobutyrate dehydrogenase	WP_039357328.1	WR30_RS34865
NZ_LASC01000007.1	38.551	73	1	SNP (transition)	A→G	100.0%	618	1.852	TGG→CGG	W→R	Substitution	cytochrome C	WP_046549819.1	WR30_RS34875
NZ_LASC01000007.1	53.716	78	1	SNP (transition)	T→C	100.0%	194	580	TAC→CAC	Y→H	Substitution	nitrate reductase	WP_046550010.1	WR30_RS34940
NZ_LASC01000007.1	62.558	106	1	SNP (transition)	G→A	99.1%	46	137	GGC→GAC	G→D	Substitution	hypothetical protein	WP_046549835.1	WR30_RS34980
NZ_LASC01000007.1	85.522	97	0	Insertion (tandem repeat)	(C)5→(C)6	92.8%
NZ_LASC01000007.1	87.423	87	1	SNP (transition)	T→C	100.0%	180	538	ACC→GCC	T→A	Substitution	hypothetical protein	WP_046549857.1	WR30_RS35100
NZ_LASC01000007.1	93.537	88	1	SNP (transition)	T→C	100.0%	74	221	CTG→CCG	L→P	Substitution	ornithine decarboxylase	WP_046549861.1	WR30_RS35120
NZ_LASC01000007.1	97.89	95	1	SNP (transition)	G→A	100.0%	36	108	CGC→CGT		None	3-oxoacyl-ACP reductase	WP_046549864.1	WR30_RS35135
NZ_LASC01000007.1	105.1	67	0	Insertion (tandem repeat)	(C)5→(C)6	91.0%	8	22			Frame Shift	NUDIX hydrolase	WP_046549870.1	WR30_RS35175
NZ_LASC01000007.1	105.131	67	1	SNP (transition)	T→C	100.0%	18	53	GTC→GCC	V→A	Substitution	NUDIX hydrolase	WP_046549870.1	WR30_RS35175
NZ_LASC01000007.1	113.872	90	1	SNP (transition)	C→T	100.0%	576	1.726	GAC→AAC	D→N	Substitution	formate dehydrogenase	WP_046549876.1	WR30_RS35225
NZ_LASC01000007.1	116.22	121	1	SNP (transversion)	C→A	99.2%	6	17	CGG→CTG	R→L	Substitution	sulfate ABC transporter substrate-binding protein	WP_046549877.1	WR30_RS35230
NZ_LASC01000007.1	118.717	92	1	SNP (transition)	T→C	100.0%	327	980	GTT→GCT	V→A	Substitution	porin	WP_046549879.1	WR30_RS35240
NZ_LASC01000007.1	122.726	105	1	SNP (transition)	T→C	100.0%	348	1.043	CTG→CCG	L→P	Substitution	acyltransferase	WP_046549881.1	WR30_RS35260
NZ_LASC01000007.1	125.605	92	1	SNP (transition)	T→C	100.0%	311	931	TTC→CTC	F→L	Substitution	acyltransferase	WP_046549883.1	WR30_RS35270
NZ_LASC01000007.1	125.997	91	0	Insertion (tandem repeat)	(C)7→(C)8	81.3%
NZ_LASC01000007.1	126.821	93	1	SNP (transition)	T→C	98.9%	627	1.879	ACG→GCG	T→A	Substitution	glycosyl transferase family 1	WP_046549884.1	WR30_RS35275
NZ_LASC01000007.1	127.381	81	1	SNP (transition)	T→C	100.0%	440	1.319	GAC→GGC	D→G	Substitution	glycosyl transferase family 1	WP_046549884.1	WR30_RS35275
NZ_LASC01000007.1	129.883	114	1	SNP (transition)	A→G	100.0%	480	1.439	GTC→GCC	V→A	Substitution	polysaccharide biosynthesis protein	WP_046549886.1	WR30_RS35285
NZ_LASC01000007.1	130.832	92	1	SNP (transition)	T→C	100.0%	164	490	ACG→GCG	T→A	Substitution	polysaccharide biosynthesis protein	WP_046549886.1	WR30_RS35285
NZ_LASC01000007.1	132.555	86	1	SNP (transition)	T→C	100.0%	329	986	AAC→AGC	N→S	Substitution	hypothetical protein	WP_046549887.1	WR30_RS35290
NZ_LASC01000007.1	134.239	93	1	SNP (transition)	G→A	98.9%	67	200	CGC→CAC	R→H	Substitution	acyltransferase	WP_039358339.1	WR30_RS35295
NZ_LASC01000007.1	137.677	90	1	SNP (transition)	A→G	100.0%	249	746	GTG→GCG	V→A	Substitution	O-succinylhomoserine sulfhydrylase	WP_039358331.1	WR30_RS35310
NZ_LASC01000007.1	145.599	56	1	SNP (transition)	T→C	100.0%	43	128	CAT→CGT	H→R	Substitution	DNA methylase N-4	WP_039358312.1	WR30_RS35345
NZ_LASC01000007.1	152.594	74	1	SNP (transition)	T→C	100.0%	338	1.013	GTG→GCG	V→A	Substitution	flagellar hook protein FlgE	WP_046549897.1	WR30_RS35370
NZ_LASC01000007.1	161.205	119	1	SNP (transition)	G→A	100.0%	240	718	GAC→AAC	D→N	Substitution	glutathione S-transferase	WP_046549904.1	WR30_RS35415
NZ_LASC01000007.1	162.173	103	1	SNP (transition)	T→C	100.0%	226	676	ACC→GCC	T→A	Substitution	lysine transporter	WP_046549905.1	WR30_RS35420
NZ_LASC01000007.1	176.73	88	1	SNP (transition)	G→A	100.0%	62	184	GGC→AGC	G→S	Substitution	2-methylcitrate dehydratase	WP_046549917.1	WR30_RS35500
NZ_LASC01000007.1	194.295	78	1	SNP (transition)	A→G	100.0%	20	59	GTG→GCG	V→A	Substitution	lipase chaperone	WP_046549926.1	WR30_RS35570
NZ_LASC01000007.1	197.48	78	1	SNP (transition)	G→A	100.0%	111	333	AAC→AAT		None	TonB-dependent receptor	WP_046549928.1	WR30_RS35580
NZ_LASC01000007.1	201.218	88	1	SNP (transition)	A→G	98.9%	64	190	ATC→GTC	I→V	Substitution	hypothetical protein	WP_046549932.1	WR30_RS35605
NZ_LASC01000007.1	202.908	96	1	SNP (transition)	T→C	100.0%	173	518	TAC→TGC	Y→C	Substitution	6-phosphogluconate dehydrogenase	WP_039358189.1	WR30_RS35615
NZ_LASC01000007.1	216.698	96	1	SNP (transition)	T→C	100.0%	23	67	TCC→CCC	S→P	Substitution	catalase	WP_046549941.1	WR30_RS35670
NZ_LASC01000007.1	216.705	93	0	Insertion (tandem repeat)	(CC)3→(CC)4	94.6%	25	74			Frame Shift	catalase	WP_046549941.1	WR30_RS35670
NZ_LASC01000007.1	217.201	112	2	Deletion (tandem repeat)	(CA)4→(CA)3	87.7%→89.3%	190	570			Frame Shift	catalase	WP_046549941.1	WR30_RS35670
NZ_LASC01000007.1	223.309	86	0	Insertion (tandem repeat)	(CC)3→(CC)5	83.7%	215	643			Frame Shift	hypothetical protein	WP_046549945.1	WR30_RS35690
NZ_LASC01000007.1	231.151	106	1	SNP (transition)	G→A	100.0%
NZ_LASC01000007.1	242.134	111	1	SNP (transition)	A→G	100.0%	299	895	ATC→GTC	I→V	Substitution	Rieske (2Fe-2S) protein	WP_039358107.1	WR30_RS35765
NZ_LASC01000007.1	243.111	107	1	SNP (transition)	T→C	100.0%	216	648	GGT→GGC		None	3-mercaptopyruvate sulfurtransferase	WP_046549954.1	WR30_RS35770
NZ_LASC01000007.1	249.687	112	1	SNP (transition)	T→C	99.1%	218	653	GTG→GCG	V→A	Substitution	decarboxylase	WP_039358092.1	WR30_RS35790
NZ_LASC01000007.1	250.232	94	1	SNP (transition)	T→C	100.0%	18	52	TCC→CCC	S→P	Substitution	hypothetical protein	WP_046549958.1	WR30_RS35795
NZ_LASC01000007.1	250.591	89	0	Insertion (tandem repeat)	(CCC)2→(CCC)3	84.3%
NZ_LASC01000007.1	257.978	82	1	SNP (transition)	T→C	100.0%	120	358	ACG→GCG	T→A	Substitution	esterase	WP_046549963.1	WR30_RS35835
NZ_LASC01000007.1	258.672	74	1	SNP (transition)	T→C	100.0%	30	89	GTC→GCC	V→A	Substitution	phosphoesterase	WP_046549964.1	WR30_RS35840
NZ_LASC01000007.1	259.024	70	1	SNP (transition)	C→T	100.0%	147	441	TTC→TTT		None	phosphoesterase	WP_046549964.1	WR30_RS35840
NZ_LASC01000007.1	262.839	81	1	SNP (transition)	C→T	96.3%	502	1.506	GCG→GCA		None	metal-chelation protein CHAD	WP_046549968.1	WR30_RS35865
NZ_LASC01000007.1	268.917	104	1	SNP (transition)	T→C	100.0%	401	1.202	GTG→GCG	V→A	Substitution	CBS domain protein	WP_046549971.1	WR30_RS35890
NZ_LASC01000007.1	275.89	78	1	SNP (transition)	A→G	98.7%	16	46	TCG→CCG	S→P	Substitution	hypothetical protein	WP_011355846.1	WR30_RS35930
NZ_LASC01000007.1	280.324	63	1	SNP (transition)	T→C	100.0%
NZ_LASC01000007.1	284.971	100	1	SNP (transition)	A→G	100.0%	223	667	TCG→CCG	S→P	Substitution	hypothetical protein	WP_046549984.1	WR30_RS35975
NZ_LASC01000007.1	295.992	90	0	Insertion (tandem repeat)	(G)6→(G)7	90.0%
NZ_LASC01000007.1	299.143	122	1	SNP (transition)	T→C	100.0%
NZ_LASC01000007.1	300.567	108	1	SNP (transition)	A→G	99.1%
NZ_LASC01000007.1	301.884	77	1	SNP (transition)	T→C	100.0%	313	937	TGG→CGG	W→R	Substitution	mannose-1-phosphate guanyltransferase	WP_046549994.1	WR30_RS36040
NZ_LASC01000007.1	305.522	85	1	SNP (transition)	T→C	100.0%	234	701	TAC→TGC	Y→C	Substitution	Fe-S oxidoreductase	WP_046549997.1	WR30_RS36055
NZ_LASC01000007.1	310.957	69	1	SNP (transition)	T→C	100.0%	345	1.035	CGT→CGC		None	endonuclease	WP_046550002.1	WR30_RS36085
NZ_LASC01000008.1	2.315	699	1	SNP (transition)	T→C	99.7%
NZ_LASC01000008.1	11.625	90	1	SNP (transition)	T→C	100.0%	185	554	CAC→CGC	H→R	Substitution	hypothetical protein	WP_046550027.1	WR30_RS36130
NZ_LASC01000008.1	18.936	82	1	SNP (transition)	G→A	100.0%	47	139	GCG→ACG	A→T	Substitution	glycine zipper 2TM domain protein	WP_046550034.1	WR30_RS36175
NZ_LASC01000008.1	21.624	101	1	SNP (transition)	G→A	99.0%	431	1.293	GGC→GGT		None	restriction endonuclease subunit R	WP_046550036.1	WR30_RS36185
NZ_LASC01000008.1	40.199	94	1	SNP (transition)	G→A	100.0%	156	467	ACG→ATG	T→M	Substitution	multidrug resistance protein B	WP_046550048.1	WR30_RS36280
NZ_LASC01000008.1	51.05	98	1	SNP (transversion)	T→G	100.0%	142	425	CAC→CCC	H→P	Substitution	general secretion pathway protein GspF	WP_046550056.1	WR30_RS36345
NZ_LASC01000008.1	79.005	125	1	SNP (transition)	A→G	99.2%
NZ_LASC01000008.1	81.262	97	1	SNP (transition)	A→G	100.0%
NZ_LASC01000008.1	88.139	120	1	SNP (transition)	T→C	100.0%	170	508	TAC→CAC	Y→H	Substitution	tRNA uridine 5-carboxymethylaminomethyl modification protein	WP_046550070.1	WR30_RS36500
NZ_LASC01000008.1	103.428	117	0	Insertion (tandem repeat)	(G)6→(G)7	90.6%
